# Supplementary material for: Unraveling the PFOS-NSCLC axis: integrated network toxicology, machine learning, and causal inference identify EIF4EBP1 as a key molecular hub
Source: Front Public Health. 2026 Feb 12;14:1751125. doi: 10.3389/fpubh.2026.1751125 (PMC12935900; doi:10.3389/fpubh.2026.1751125)
Supplement: Supplementary file 1 [file Data_Sheet_1.xlsx]

## Sheet: Supplementary Tables list 
Supplementary Tables list
Table S1.List of PFOS-associated targets (ChEMBL, STITCH, and SwissTargetPrediction)
Table S2. List of NSCLC-related genes (GeneCards and OMIM)
Table S3. Full list of GO enrichment analysis results
Table S4. Full list of KEGG enrichment analysis results
Table S5. Analysis results of core gene expression and immune cell infiltration levels in non-small cell lung cancer
Table S6. Detailed information on genetic instruments (IVs) used for MR analysis
Table S7. Grid box parameters used for AutoDock Vina simulations
Table S8. Detailed binding affinity and RMSD values for the top 10 docking modes

## Sheet: Table S1
Table S1.List of PFOS-associated targets (ChEMBL, STITCH, and SwissTargetPrediction)
Gene Symbol	Source Database
ABCB1	STITCH
ABCC1	STITCH
ABCC4	STITCH
ABHD10	ChEMBL
ACP1	ChEMBL
ACP3	ChEMBL
ACSL1	ChEMBL
ACSL3	ChEMBL
ACSL4	ChEMBL
ACSL5	ChEMBL
ACSL6	ChEMBL
ADSS2	ChEMBL
AGPAT1	ChEMBL
AGPAT2	ChEMBL
AGPAT5	ChEMBL
AKR1C1	ChEMBL
AKR1C2	ChEMBL
ALAD	ChEMBL
ALB	STITCH
ALKBH1	ChEMBL
ALOX12	ChEMBL
ALOX15	ChEMBL
ALOX15B	ChEMBL
ALOX5	ChEMBL
ANP32A	ChEMBL
ANP32B	ChEMBL
APEH	ChEMBL
AR	ChEMBL
ASAH1	ChEMBL
ASIC1	ChEMBL
ASIC3	ChEMBL
BCAT1	ChEMBL
BCAT2	ChEMBL
BCKDHB	ChEMBL
CA1	SwissTargetPrediction
CA2	SwissTargetPrediction
CD22	ChEMBL
CD33	ChEMBL
CD36	ChEMBL
CHIA	ChEMBL
CKMT1A	ChEMBL
CNBP	ChEMBL
CRABP1	ChEMBL
CRABP2	ChEMBL
CRBN	ChEMBL
CYP26A1	ChEMBL
CYP26B1	ChEMBL
CYP2J2	ChEMBL
CYP3A4	ChEMBL
CYP4A11	ChEMBL
CYP4F11	ChEMBL
CYP4F2	ChEMBL
CYP4F3	ChEMBL
DAO	ChEMBL
DDC	ChEMBL
DHX29	ChEMBL
DNASE2	ChEMBL
EIF4E	ChEMBL
EIF4EBP1	ChEMBL
ELOVL1	ChEMBL
ELOVL2	ChEMBL
ELOVL3	ChEMBL
ELOVL4	ChEMBL
ELOVL5	ChEMBL
ELOVL6	ChEMBL
ELOVL7	ChEMBL
ERBB2	ChEMBL
F2	SwissTargetPrediction
FA2H	ChEMBL
FAAH	ChEMBL
FAAH2	ChEMBL
FABP1	ChEMBL
FABP2	ChEMBL
FABP3	ChEMBL
FABP4	ChEMBL
FABP5	ChEMBL
FABP6	ChEMBL
FABP7	ChEMBL
FABP9	ChEMBL
FADS1	ChEMBL
FADS2	ChEMBL
FASN	ChEMBL
FFAR1	ChEMBL
FFAR2	ChEMBL
FFAR3	ChEMBL
FFAR4	ChEMBL
FGF1	ChEMBL
FIBP	ChEMBL
FOLH1	ChEMBL
FURIN	ChEMBL
GAA	ChEMBL
GABARAP	ChEMBL
GABARAPL1	ChEMBL
GABARAPL2	ChEMBL
GABBR1	ChEMBL
GABBR2	ChEMBL
GABRA1	ChEMBL
GABRA2	ChEMBL
GABRA3	ChEMBL
GABRA4	ChEMBL
GABRA5	ChEMBL
GABRA6	ChEMBL
GABRB1	ChEMBL
GABRB2	ChEMBL
GABRB3	ChEMBL
GABRD	ChEMBL
GABRG2	ChEMBL
GABRR1	ChEMBL
GABRR2	ChEMBL
GAD1	ChEMBL
GAD2	ChEMBL
GBA1	ChEMBL
GBA2	ChEMBL
GBA3	ChEMBL
GCN1	ChEMBL
GIGYF2	ChEMBL
GLB1	ChEMBL
GOT2	ChEMBL
GPAT3	ChEMBL
GPAT4	ChEMBL
GPBAR1	ChEMBL
GPR31	ChEMBL
GPR35	ChEMBL
GPRC5A	ChEMBL
GPRC5B	ChEMBL
GPRC5C	ChEMBL
GRIK1	ChEMBL
GRIK2	ChEMBL
GRIK3	ChEMBL
GRIK5	ChEMBL
GSTO1	ChEMBL
GSTO2	ChEMBL
HAAO	ChEMBL
HAO2	ChEMBL
HCAR1	ChEMBL
HCAR2	ChEMBL
HCAR3	ChEMBL
HDAC1	ChEMBL
HDAC2	ChEMBL
HDAC3	ChEMBL
HMMR	ChEMBL
HPD	ChEMBL
IL10	STITCH
IL4	STITCH
IL4I1	ChEMBL
INPP5A	SwissTargetPrediction
KAT2A	ChEMBL
KAT2B	ChEMBL
KCNK17	ChEMBL
KCNK3	ChEMBL
KCNK4	ChEMBL
KCNK5	ChEMBL
KCNK9	ChEMBL
KLRK1	ChEMBL
LIPA	ChEMBL
LPAR1	ChEMBL
LPAR2	ChEMBL
LPAR3	ChEMBL
LPAR4	ChEMBL
LPAR5	ChEMBL
LPAR6	ChEMBL
LY6E	ChEMBL
MAN2B1	ChEMBL
MDH1	ChEMBL
MEP1A	ChEMBL
MEP1B	ChEMBL
MGAM	ChEMBL
NAAA	ChEMBL
NAALAD2	ChEMBL
NANS	ChEMBL
NCOR2	ChEMBL
NMNAT1	ChEMBL
NR1H4	ChEMBL
OAT	ChEMBL
ORM1	ChEMBL
ORM2	ChEMBL
PANK1	ChEMBL
PANK2	ChEMBL
PANK3	ChEMBL
PARK7	ChEMBL
PCBP1	ChEMBL
PCSK6	ChEMBL
PDAP1	ChEMBL
PELP1	ChEMBL
PIPOX	ChEMBL
PLAAT4	ChEMBL
PPARA	STITCH
PPARG	ChEMBL; STITCH
PPIP5K1	ChEMBL
PPIP5K2	ChEMBL
PRAP1	ChEMBL
PRDX6	ChEMBL
RARA	ChEMBL
RARB	ChEMBL
RARG	ChEMBL
RPLP1	ChEMBL
RPLP2	ChEMBL
RPSA	ChEMBL
RTCB	ChEMBL
RXRA	ChEMBL
RXRB	ChEMBL
RXRG	ChEMBL
SCD	ChEMBL
SIAE	ChEMBL
SIGLEC10	ChEMBL
SIGLEC14	ChEMBL
SIGLEC15	ChEMBL
SIGLEC7	ChEMBL
SIGLEC8	ChEMBL
SIGLEC9	ChEMBL
SLC10A1	ChEMBL
SLC10A2	ChEMBL
SLC17A5	ChEMBL
SLC1A1	ChEMBL
SLC1A2	ChEMBL
SLC1A3	ChEMBL
SLC1A4	ChEMBL
SLC1A5	ChEMBL
SLC22A9	ChEMBL
SLC23A1	ChEMBL
SLC23A2	ChEMBL
SLC27A1	ChEMBL
SLC27A2	ChEMBL
SLC27A4	ChEMBL
SLC27A5	ChEMBL
SLC35A1	ChEMBL
SLC36A1	ChEMBL
SLC38A1	ChEMBL
SLC38A2	ChEMBL
SLC38A7	ChEMBL
SLC3A2	ChEMBL
SLC43A1	ChEMBL
SLC6A14	ChEMBL
SLC6A15	ChEMBL
SLC6A19	ChEMBL
SLC7A1	ChEMBL
SLC7A11	ChEMBL
SLC7A3	ChEMBL
SLC7A5	ChEMBL
SLC7A8	ChEMBL
SMPD1	ChEMBL
SMYD5	ChEMBL
STRA6	ChEMBL
TACC3	ChEMBL
TAOK1	ChEMBL
TAOK2	ChEMBL
TAOK3	ChEMBL
TMPRSS11D	STITCH
TPO	STITCH
TYRP1	ChEMBL
UBE2L6	ChEMBL
UGT1A4	ChEMBL
UGT2B4	ChEMBL
VDR	ChEMBL
WDHD1	ChEMBL

## Sheet: Table S2
Table S2. List of NSCLC-related genes (GeneCards and OMIM)
Gene Symbol	Source Database
EGFR	GeneCards;
BRCA2	GeneCards
TP53	GeneCards
BRCA1	GeneCards
ATM	GeneCards
MET	GeneCards
KRAS	GeneCards
CHEK2	GeneCards
PALB2	GeneCards
PTEN	GeneCards
CDKN2A	GeneCards
BRAF	GeneCards
MLH1	GeneCards
CDH1	GeneCards
ERBB2	GeneCards
APC	GeneCards
TERT	GeneCards
ALK	GeneCards
RB1	GeneCards
MSH2	GeneCards
MSH6	GeneCards
BRIP1	GeneCards
PIK3CA	GeneCards
STK11	GeneCards
NF1	GeneCards
TSC2	GeneCards
KIT	GeneCards
PTCH1	GeneCards
AKT1	GeneCards
BARD1	GeneCards
DICER1	GeneCards
C11orf65	GeneCards
RET	GeneCards
CTNNB1	GeneCards
POLD1	GeneCards
CCND1	GeneCards
PMS2	GeneCards
SMARCA4	GeneCards
SMAD4	GeneCards
MYC	GeneCards
POLE	GeneCards
HRAS	GeneCards
PDGFRA	GeneCards
FGFR3	GeneCards
BAP1	GeneCards
H19	GeneCards
TSC1	GeneCards
MIR21	GeneCards
NBN	GeneCards
JAK3	GeneCards
STAT3	GeneCards
FLCN	GeneCards
FGFR2	GeneCards
MALAT1	GeneCards
PVT1	GeneCards
AXIN2	GeneCards
NRAS	GeneCards
EPCAM	GeneCards
RAD50	GeneCards
FGFR1	GeneCards
VHL	GeneCards
NOTCH1	GeneCards
CDK4	GeneCards
EGFR-AS1	GeneCards
ESR1	GeneCards
CASP8	GeneCards
BCL2	GeneCards
ATR	GeneCards
FAS	GeneCards
CDKN1B	GeneCards
SRC	GeneCards
TGFB1	GeneCards
GAS5	GeneCards
MAP2K1	GeneCards
MUTYH	GeneCards
BLM	GeneCards
MDM2	GeneCards
IL6	GeneCards
CD274	GeneCards
NEAT1	GeneCards
NFE2L2	GeneCards
RAD51C	GeneCards
MEN1	GeneCards
FASLG	GeneCards
NKX2-1	GeneCards
MIR145	GeneCards
MSH3	GeneCards
ERBB4	GeneCards
RAD51D	GeneCards
VEGFA	GeneCards
UCA1	GeneCards
TUG1	GeneCards
TGFBR2	GeneCards
PIK3CG	GeneCards
MTOR	OMIM; GeneCards
IGF1R	GeneCards
FBXW7	GeneCards
CTNNA1	GeneCards
PPARG	GeneCards
MIR221	GeneCards
LOC126862571	GeneCards
SNHG1	GeneCards
MIR155	GeneCards
TNF	GeneCards
CDKN1A	GeneCards
MIR125A	GeneCards
MIR126	GeneCards
ERBB3	GeneCards
HIF1A	GeneCards
RAF1	GeneCards
MIR17	GeneCards
MIR143	GeneCards
BAX	GeneCards
MRE11	GeneCards
PCAT1	GeneCards
ARID1A	GeneCards
BMPR1A	GeneCards
CXCR4	GeneCards
ADA	GeneCards
CHEK1	GeneCards
RUNX1	GeneCards
MIR34A	OMIM; GeneCards
FANCC	GeneCards
KMT2D	GeneCards
ERCC2	GeneCards
PIK3R1	GeneCards
KDR	GeneCards
ROS1	GeneCards
CCAT1	GeneCards
MIR205	GeneCards
IFNG	GeneCards
SDHA	GeneCards
IRF1	GeneCards
NTRK1	GeneCards
AR	GeneCards
MAPK1	GeneCards
HOTAIR	GeneCards
RAG2	GeneCards
SNHG16	GeneCards
MUC16	GeneCards
CDKN2B	GeneCards
SMARCB1	GeneCards
RASSF1	GeneCards
MIR29A	GeneCards
MIR140	GeneCards
MIR141	GeneCards
MIR146A	GeneCards
NF2	GeneCards
KEAP1	GeneCards
MIR30A	GeneCards
WT1	GeneCards
XIST	GeneCards
CDKN2B-AS1	GeneCards
SMO	GeneCards
MIR31	GeneCards
PDCD1	GeneCards
FOXO1	GeneCards
LUCAT1	GeneCards
MIR34C	GeneCards
MIR210	GeneCards
IL10	GeneCards
MUC1	GeneCards
DANCR	GeneCards
MIRLET7C	GeneCards
MIR214	GeneCards
MIR200C	GeneCards
AFAP1-AS1	GeneCards
PTGS2	GeneCards
RAD51L3-RFFL	GeneCards
IL1B	GeneCards
NRG1	GeneCards
RARB	GeneCards
MIR195	GeneCards
PRKN	GeneCards
EZH2	GeneCards
IDH1	GeneCards
NFKB1	GeneCards
SOD2	GeneCards
CTLA4	GeneCards
OIP5-AS1	GeneCards
CASP3	GeneCards
EP300	GeneCards
SOX2	GeneCards
HOTAIRM1	GeneCards
MIR146B	GeneCards
MIRLET7B	GeneCards
LZTR1	GeneCards
EGF	GeneCards
RAD51	GeneCards
JUN	GeneCards
CXCL8	GeneCards
MIRLET7D	GeneCards
MIR20A	GeneCards
MIR150	GeneCards
CASC9	GeneCards
STAT1	GeneCards
MIR200B	OMIM; GeneCards
POT1	GeneCards
NORAD	GeneCards
MIR222	GeneCards
CDK6	GeneCards
IL2	GeneCards
ERCC6	GeneCards
HULC	GeneCards
MIR4435-2HG	GeneCards
ITGB1	GeneCards
GATA3	GeneCards
AKT3	GeneCards
AXL	GeneCards
CD44	GeneCards
MEG3	GeneCards
LINC00511	GeneCards
MIR182	GeneCards
MIR18A	GeneCards
NTRK2	GeneCards
IDH2	GeneCards
MIR199A1	GeneCards
ERCC1	GeneCards
MIR29C	GeneCards
MMP9	GeneCards
HOXB13	GeneCards
MIR139	GeneCards
AGAP2-AS1	GeneCards
NTRK3	GeneCards
ABCB1	GeneCards
TMPO-AS1	GeneCards
XRCC2	GeneCards
JAK2	GeneCards
MMP2	GeneCards
GNAS	GeneCards
MIR133B	GeneCards
TP63	GeneCards
GFOD3P	GeneCards
LINC02605	GeneCards
MIR19A	GeneCards
MIR22	GeneCards
FGF2	GeneCards
MIR106A	GeneCards
BIRC5	GeneCards
XRCC1	GeneCards
CREBBP	GeneCards
MIR148A	GeneCards
MIR183	GeneCards
MIR30E	GeneCards
SNHG12	GeneCards
MIRLET7G	GeneCards
MIR200A	OMIM; GeneCards
MLH3	GeneCards
CASC15	GeneCards
PRKAR1A	GeneCards
MIR335	GeneCards
PTPN11	GeneCards
CYTOR	GeneCards
NFKBIA	GeneCards
MIR15A	GeneCards
BUB1B	GeneCards
ABCC1	GeneCards
KCNQ1OT1	GeneCards
MIR130A	GeneCards
MIR223	GeneCards
MITF	GeneCards
PIK3CD	OMIM; GeneCards
PCNA	GeneCards
MIR204	GeneCards
DGCR5	GeneCards
MIR93	GeneCards
FLT1	GeneCards
GATA2	GeneCards
CFTR	GeneCards
MIR98	GeneCards
RHOA	GeneCards
SMAD3	GeneCards
MIR203A	GeneCards
FHIT	GeneCards
PTK2	GeneCards
CASC11	GeneCards
MIR99A	GeneCards
MIR451A	GeneCards
PDGFRB	GeneCards
DDR2	GeneCards
CAV1	GeneCards
ZFAS1	GeneCards
DNMT3A	GeneCards
MIAT	GeneCards
SETD2	GeneCards
DHFR	GeneCards
CCAT2	GeneCards
ADAMTS9-AS2	GeneCards
MIR100	GeneCards
FANCA	GeneCards
PRNCR1	GeneCards
MIR338	GeneCards
TP73	OMIM; GeneCards
HGF	GeneCards
ANXA2	GeneCards
MGMT	GeneCards
MIR224	GeneCards
LINC00673	GeneCards
XIAP	GeneCards
MIR27A	GeneCards
PARP1	GeneCards
CSF3	GeneCards
AURKA	GeneCards
DLEU2	GeneCards
DLEC1	GeneCards
IL4	GeneCards
MCL1	GeneCards
BCL10	GeneCards
KITLG	GeneCards
BCL6	GeneCards
MIR191	GeneCards
HNF1B	GeneCards
SNHG20	GeneCards
NTHL1	GeneCards
SLC19A1	GeneCards
GREM1	GeneCards
BCL2L1	GeneCards
DNMT1	GeneCards
CBL	GeneCards
NNT-AS1	GeneCards
FANCD2	GeneCards
CEACAM5	GeneCards
NSD2	GeneCards
IGF1	GeneCards
MIRLET7E	GeneCards
ITGA3	GeneCards
TERC	GeneCards
CDK12	GeneCards
AKT2	GeneCards
SNHG17	GeneCards
ACTA2	GeneCards
MNX1-AS1	GeneCards
SOX2-OT	GeneCards
SNHG3	GeneCards
MIR27B	GeneCards
MIR192	GeneCards
CDK2	GeneCards
CASC2	GeneCards
ERCC5	GeneCards
HCP5	GeneCards
HOTTIP	GeneCards
TNFSF10	GeneCards
ERCC4	GeneCards
MIR96	GeneCards
GSTP1	GeneCards
NKILA	GeneCards
CYP1A1	GeneCards
CCL2	GeneCards
SNHG7	GeneCards
TYMS	GeneCards
MCM3AP-AS1	GeneCards
DLEU1	GeneCards
MIR185	GeneCards
LINC00662	GeneCards
BIRC3	GeneCards
HAGLR	GeneCards
MIR34B	GeneCards
SPP1	GeneCards
GSTM1	GeneCards
SNHG6	GeneCards
AGO2	GeneCards
IL7R	GeneCards
MAPK8	GeneCards
ABL1	GeneCards
XPC	GeneCards
MIR101-1	GeneCards
FN1	GeneCards
ICAM1	GeneCards
MIR324	GeneCards
MIR497	GeneCards
CCNE1	GeneCards
MIR486-1	GeneCards
MIR216A	GeneCards
SBF2-AS1	GeneCards
IL2RA	GeneCards
FEZF1-AS1	GeneCards
OGG1	GeneCards
CD4	GeneCards
MIR15B	GeneCards
LINC00665	GeneCards
TLR4	GeneCards
CRNDE	GeneCards
ZNF609	GeneCards
TNFRSF10B	GeneCards
MIR26A1	GeneCards
CD40LG	GeneCards
ATRX	GeneCards
FENDRR	GeneCards
HOXA11-AS	GeneCards
SFTPC	GeneCards
PPP2R1B	GeneCards
SNHG14	GeneCards
CDK1	GeneCards
TTN-AS1	GeneCards
MAX	GeneCards
FLNA	GeneCards
MIR142	GeneCards
HLA-DRB1	GeneCards
PTPRC	GeneCards
PICART1	GeneCards
ENG	GeneCards
CDR1-AS	GeneCards
SNHG15	GeneCards
TGFBR1	GeneCards
PCAT6	GeneCards
MMP1	GeneCards
SOX9	GeneCards
SLC2A1	GeneCards
XRCC3	GeneCards
CASP9	OMIM; GeneCards
FOXP3	GeneCards
IGF2	GeneCards
LOXL1-AS1	GeneCards
CD40	GeneCards
LINC00261	GeneCards
LRP1B	GeneCards
E2F1	GeneCards
CSF2	GeneCards
MAPK3	GeneCards
MIR197	GeneCards
NCAM1	GeneCards
LRRC56	GeneCards
HCG11	GeneCards
ABCG2	GeneCards
MIR23A	GeneCards
MIR199B	GeneCards
PRKDC	GeneCards
RELA	GeneCards
NPM1	GeneCards
SMAD2	GeneCards
SP1	GeneCards
MIR124-1	GeneCards
SNHG5	GeneCards
DLX6-AS1	GeneCards
CYP2A6	GeneCards
SNHG4	GeneCards
BLACAT1	GeneCards
LINC01089	GeneCards
MIR212	GeneCards
CD8A	GeneCards
PRKCA	GeneCards
KRT7	GeneCards
RTEL1	GeneCards
BDNF-AS	GeneCards
PLAU	GeneCards
SLC67A1	GeneCards
XPA	GeneCards
FGF10	GeneCards
MIR31HG	GeneCards
MIR10B	GeneCards
HLA-B	GeneCards
MIR106B	GeneCards
BANCR	GeneCards
HAGLROS	GeneCards
SHH	GeneCards
HSP90AA1	GeneCards
ENO1	OMIM; GeneCards
MIR32	GeneCards
MIR320A	GeneCards
EPIC1	GeneCards
MAPK14	GeneCards
RMRP	GeneCards
HNF1A-AS1	GeneCards
CCND3	GeneCards
GLI1	GeneCards
FOXD3-AS1	GeneCards
DLC1	GeneCards
MKI67	GeneCards
VEGFC	GeneCards
FLT4	GeneCards
ENO2	GeneCards
METTL3	GeneCards
PECAM1	GeneCards
LINC00467	GeneCards
VIM	GeneCards
CXCL12	GeneCards
ZFPM2-AS1	GeneCards
WRN	GeneCards
TFRC	GeneCards
CASP10	GeneCards
PAX5	GeneCards
LINC00520	GeneCards
CBR3-AS1	GeneCards
MIR149	GeneCards
BCYRN1	GeneCards
FLT3	GeneCards
HMOX1	GeneCards
MIR181A1	GeneCards
LINC01234	GeneCards
LIG4	GeneCards
CDC42	GeneCards
ZAP70	GeneCards
JPX	GeneCards
HLA-A	GeneCards
BTK	GeneCards
BCAR4	GeneCards
FBXL19-AS1	GeneCards
MIR127	GeneCards
HDAC1	GeneCards
MIR424	GeneCards
MIR107	GeneCards
MTHFR	OMIM; GeneCards
SOCS1	GeneCards
MIR23B	GeneCards
TGFA	GeneCards
KRT19	GeneCards
FGFR4	GeneCards
DNMT3B	GeneCards
TET2	GeneCards
MIR155HG	GeneCards
TINCR	GeneCards
GPC3	GeneCards
CYCS	GeneCards
RAC1	GeneCards
SFTPB	GeneCards
GNAQ	GeneCards
MYCN	GeneCards
MIR373	GeneCards
PIK3CB	GeneCards
RARA	GeneCards
CADM1	GeneCards
FOXO3	GeneCards
ERCC3	GeneCards
S100B	GeneCards
FGD5-AS1	GeneCards
ESR2	GeneCards
SDHAF2	GeneCards
MIR339	GeneCards
FOXF1	GeneCards
TOP1	GeneCards
PPP2R1A	GeneCards
MIR30D	GeneCards
ADAM12	GeneCards
MAGI2-AS3	GeneCards
YAP1	GeneCards
HOXA-AS2	GeneCards
MIR33A	GeneCards
ZEB1-AS1	GeneCards
GSK3B	GeneCards
KLF6	GeneCards
BICDL3P	GeneCards
MIR128-2	GeneCards
SFTA3	GeneCards
U2AF1	GeneCards
MIR16-1	GeneCards
VCAM1	GeneCards
SNHG8	GeneCards
HAND2-AS1	GeneCards
GNA11	GeneCards
FER1L4	GeneCards
DKC1	GeneCards
CDKN1C	GeneCards
MIR9-1	GeneCards
SFTPA1	GeneCards
HBB	GeneCards
SMARCE1	GeneCards
SHC1	GeneCards
OGFRP1	GeneCards
CEBPA	GeneCards
LINC01614	GeneCards
CSF1R	GeneCards
IL3	GeneCards
TOP2A	GeneCards
LINC-PINT	GeneCards
MILIP	GeneCards
MIR25	GeneCards
LEF1-AS1	GeneCards
ITCH	GeneCards
PART1	GeneCards
SERPINE1	GeneCards
LINC00958	GeneCards
IGFBP3	GeneCards
TDRG1	GeneCards
IKBKB	GeneCards
PPM1D	GeneCards
PDGFB	GeneCards
MIRLET7F1	GeneCards
ZEB2-AS1	GeneCards
IL1A	GeneCards
PBRM1	GeneCards
AXIN1	GeneCards
TYMP	GeneCards
NQO1	GeneCards
MIR425	GeneCards
MIR181C	GeneCards
SERPINA1	GeneCards
ACTB	GeneCards
NOTCH2	GeneCards
MYD88	GeneCards
PDCD1LG2	GeneCards
HAVCR2	GeneCards
DUXAP8	GeneCards
ICOS	GeneCards
JAK1	GeneCards
PSMA3-AS1	GeneCards
TCF7L2	GeneCards
NBR2	GeneCards
FADD	GeneCards
MIR122	GeneCards
MIR193A	GeneCards
TUSC7	GeneCards
MMP14	GeneCards
BLNK	GeneCards
PLK1	GeneCards
POU5F1	GeneCards
MPO	GeneCards
CCNB1	GeneCards
BMP2	GeneCards
HMGB1	GeneCards
ETV6	GeneCards
PCAT19	GeneCards
CCND2	GeneCards
FANCG	GeneCards
FLVCR1-DT	GeneCards
SMARCA5	GeneCards
MIR10A	GeneCards
HIF1A-AS2	GeneCards
PTK2B	GeneCards
MIR345	GeneCards
NME1	GeneCards
STAT5B	GeneCards
MIR377	GeneCards
LINC00473	GeneCards
DPYD	GeneCards
BMP4	GeneCards
MIR429	OMIM; GeneCards
TNFRSF1A	GeneCards
IL2RG	GeneCards
UNC5B-AS1	GeneCards
MIR29B2	GeneCards
MAP3K8	GeneCards
CD28	GeneCards
MIR499A	GeneCards
BMP6	GeneCards
LINC01194	GeneCards
PMS1	GeneCards
SMAD7	GeneCards
CREB1	GeneCards
CCNA2	GeneCards
IL1RN	GeneCards
PKHD1	GeneCards
MIR375	GeneCards
MIR372	GeneCards
MIR30B	GeneCards
NCK1-DT	GeneCards
MIR24-2	GeneCards
TLR2	GeneCards
ARAP1-AS1	GeneCards
MIR95	GeneCards
CDH2	GeneCards
LOC110806263	GeneCards
CASC19	GeneCards
CSF1	GeneCards
BMI1	GeneCards
TCF3	GeneCards
PRF1	GeneCards
B2M	GeneCards
ITGA5	GeneCards
MAP2K2	GeneCards
IL17A	GeneCards
BAD	GeneCards
WWOX	GeneCards
HSPB1	GeneCards
MYB	GeneCards
MIR494	GeneCards
LCK	GeneCards
RUNX1T1	GeneCards
HOXB-AS3	GeneCards
SNAI1	GeneCards
IL7	GeneCards
FOS	GeneCards
LEP	GeneCards
TIMP1	GeneCards
MIR144	GeneCards
THBS1	GeneCards
DSCAM-AS1	GeneCards
PLAUR	GeneCards
MIR125B1	GeneCards
PGR	GeneCards
ELANE	GeneCards
WRAP53	GeneCards
EML4	GeneCards
SNHG11	GeneCards
SFTA1P	GeneCards
TGFB2	GeneCards
NOS2	GeneCards
GRP	GeneCards
SCIRT	GeneCards
CDKN2C	GeneCards
VDR	GeneCards
MXRA5	GeneCards
PKM	GeneCards
AHR	GeneCards
CD82	GeneCards
CHGA	GeneCards
NOTCH3	GeneCards
RNF43	GeneCards
ITK	GeneCards
LMNA	GeneCards
BBOX1-AS1	GeneCards
KRT20	GeneCards
MIR152	GeneCards
MARS1	GeneCards
SOS1	GeneCards
NR2F2-AS1	GeneCards
DSP	GeneCards
MIR511	GeneCards
CYP19A1	GeneCards
MIR296	GeneCards
MIRLET7A3	GeneCards
MIR9-2HG	GeneCards
CD226	GeneCards
CERNA3	GeneCards
EPHA2	OMIM; GeneCards
LINC00460	GeneCards
SYK	GeneCards
CCL5	GeneCards
CDC25A	GeneCards
APEX1	GeneCards
DDX11-AS1	GeneCards
AURKB	GeneCards
LINC00857	GeneCards
DDB2	GeneCards
FTX	GeneCards
GATA6-AS1	GeneCards
MIR342	GeneCards
MIR26B	GeneCards
KAT7	GeneCards
RPS6KB1	GeneCards
CD34	GeneCards
MIR219A1	GeneCards
BCR	GeneCards
MIR215	GeneCards
BAK1	GeneCards
IL13	GeneCards
PCAT7	GeneCards
SNAI2	GeneCards
MMP7	GeneCards
CDKN3	GeneCards
SIRT1	GeneCards
CYP17A1	GeneCards
BCL2L11	GeneCards
SOX4	GeneCards
TRPM2-AS	GeneCards
KTN1-AS1	GeneCards
CERS6-AS1	GeneCards
KRT18	GeneCards
CFLAR	GeneCards
GACAT3	GeneCards
ITGB2	GeneCards
HEIH	GeneCards
HDAC9	GeneCards
HMGA2	GeneCards
LALTOP	GeneCards
MIR137	GeneCards
NR2F1-AS1	GeneCards
CDC25B	GeneCards
MTLN	GeneCards
THORLNC	GeneCards
MBNL1-AS1	GeneCards
CCEPR	GeneCards
MUC5B	GeneCards
ADAM17	GeneCards
GAPDH	GeneCards
SOD1	GeneCards
PROM1	GeneCards
GJA1	GeneCards
TWIST1	GeneCards
THADA	GeneCards
EDN1	GeneCards
MVP	GeneCards
MIRLET7A1	GeneCards
PLCG2	GeneCards
SLCO4A1-AS1	GeneCards
MIR24-1	GeneCards
LCAL1	GeneCards
ZEB1	GeneCards
IKBKG	GeneCards
MUC4	GeneCards
CEACAM1	GeneCards
CD27	GeneCards
GSTM3	GeneCards
MIR211	GeneCards
ITGA2	GeneCards
CEACAM3	GeneCards
NFKB2	GeneCards
CBS	GeneCards
STAT5A	GeneCards
CCN2	GeneCards
IFNA1	GeneCards
HLA-G	GeneCards
MIRLET7A2	GeneCards
STAT6	GeneCards
DUXAP9	GeneCards
CDC25C	GeneCards
WEE1	GeneCards
MIR328	GeneCards
EPOR	GeneCards
AREG	GeneCards
ING1	GeneCards
ACACA	GeneCards
EPAS1	GeneCards
LINC00205	GeneCards
DRAIC	GeneCards
TUBB3	GeneCards
RRM1	GeneCards
CTNND1	GeneCards
ALB	GeneCards
LINC00324	GeneCards
MIR503HG	GeneCards
MIR124-3	GeneCards
THY1	GeneCards
FGF7	GeneCards
CD55	GeneCards
MIRLET7I	GeneCards
BUB1	GeneCards
MIR148B	GeneCards
DAPK1	GeneCards
MIR92A1	GeneCards
NRP1	GeneCards
NCAPG	GeneCards
HCG18	GeneCards
KRT5	GeneCards
ITGB3	GeneCards
EPO	GeneCards
RIPK1	GeneCards
FANCI	GeneCards
MIR130B	GeneCards
NBAT1	GeneCards
RXRA	GeneCards
ETS1	GeneCards
PRKCD	GeneCards
FANCF	GeneCards
RASA1	GeneCards
SOX21-AS1	GeneCards
INS	GeneCards
MIR374A	GeneCards
WT1-AS	GeneCards
CTAG1B	GeneCards
SNHG10	GeneCards
ZEB2	GeneCards
MIR125B2	GeneCards
KLF4	GeneCards
IL15	GeneCards
GSTT1	GeneCards
ADIPOQ	GeneCards
LINC01123	GeneCards
LIFR-AS1	GeneCards
CYP1B1	GeneCards
KMT2A	GeneCards
SKP2	GeneCards
CCR7	GeneCards
EGR1	GeneCards
MTA1	GeneCards
TFAP2A-AS1	GeneCards
KLRK1	GeneCards
PCGEM1	GeneCards
RNASEL	GeneCards
SYP	GeneCards
MIR132	GeneCards
MIR331	GeneCards
RUBCNL	GeneCards
MIF	GeneCards
JUP	GeneCards
LAMC2	GeneCards
PLCG1	GeneCards
PANDAR	GeneCards
EPHA5	GeneCards
FAM83A-AS1	GeneCards
CRP	GeneCards
MIR181B1	GeneCards
EPHB4	GeneCards
GSN	GeneCards
CTSD	GeneCards
LINC01116	GeneCards
MPL	GeneCards
SCHLAP1	GeneCards
MAP2K4	GeneCards
IRF4	GeneCards
UFC1	GeneCards
KRT8	GeneCards
LGALS3	GeneCards
CD36	GeneCards
PITPNA-AS1	GeneCards
TEK	GeneCards
YWHAE	GeneCards
GRB2	GeneCards
HSPA4	GeneCards
DMTF1	GeneCards
IL18	GeneCards
IL6R	GeneCards
EWSR1	GeneCards
POU3F3	GeneCards
NOS3	GeneCards
ITGAV	GeneCards
ITGA6	GeneCards
EPB41	GeneCards
CALR	GeneCards
HSPA5	GeneCards
LINC00115	GeneCards
FOXA1	GeneCards
PDPK1	GeneCards
CEACAM6	GeneCards
SFTPD	GeneCards
ANXA5	GeneCards
SLC16A1-AS1	GeneCards
RUNX3	GeneCards
HLA-C	GeneCards
KDM6A	GeneCards
MSTO2P	GeneCards
BSG	GeneCards
LBX2-AS1	GeneCards
XPO1	GeneCards
COL1A1	GeneCards
EZR	GeneCards
MIR151A	GeneCards
CDC6	GeneCards
MIR7-3HG	GeneCards
ACTA2-AS1	GeneCards
TIMP2	GeneCards
TP53COR1	GeneCards
SPOP	GeneCards
LAMA5	GeneCards
LINC01133	GeneCards
PIK3R2	GeneCards
MUC5AC	GeneCards
CD247	GeneCards
MME	GeneCards
ANGPT1	GeneCards
XRCC5	GeneCards
TIMP3	GeneCards
NCAPG2	GeneCards
LYN	GeneCards
SFTPA2	GeneCards
TMPRSS2	GeneCards
POSTN	GeneCards
TRAF3	GeneCards
BIRC2	GeneCards
CTSB	GeneCards
IRS1	GeneCards
GZMB	GeneCards
XRCC6	GeneCards
ZNF281	GeneCards
POLK	GeneCards
MCM4	GeneCards
ANGPT2	GeneCards
ELAC2	GeneCards
CCR2	GeneCards
SLC26A4	GeneCards
ELF3-AS1	GeneCards
MIR181A2	GeneCards
VPS9D1-AS1	GeneCards
LINC00342	GeneCards
COMETT	GeneCards
ELFN1-AS1	GeneCards
NUTM2A-AS1	GeneCards
WAS	GeneCards
PXN	GeneCards
PIM1	GeneCards
MINCR	GeneCards
LINC00668	GeneCards
PGBD3	GeneCards
SNHG9	GeneCards
PRKACA	GeneCards
TNFAIP3	GeneCards
CLPTM1L	GeneCards
LINC00887	GeneCards
NCOR1	GeneCards
TNFRSF1B	OMIM; GeneCards
AIFM1	GeneCards
HLA-DQB1	GeneCards
CHUK	GeneCards
IGF2R	GeneCards
ODC1	GeneCards
NCOA3	GeneCards
MIR186	GeneCards
FOXM1	GeneCards
CD3E	GeneCards
DDX3X	GeneCards
TRG-AS1	GeneCards
HIPK2	GeneCards
LINC00472	GeneCards
TNFRSF10A	GeneCards
MIR330	GeneCards
MIR483	GeneCards
NT5E	GeneCards
TYK2	GeneCards
ELAVL1	GeneCards
LRBA	GeneCards
CCDC144NL-AS1	GeneCards
GACAT1	GeneCards
APP	GeneCards
MMP3	GeneCards
MANCR	GeneCards
CD81	GeneCards
CP	GeneCards
SST	GeneCards
WNT5A	GeneCards
FOXC2-AS1	GeneCards
PALLD	GeneCards
PTHLH	GeneCards
DLGAP1-AS1	GeneCards
NLRP3	GeneCards
RECQL	GeneCards
TRAF2	GeneCards
RUNX1-IT1	GeneCards
CKS1B	GeneCards
MIR128-1	GeneCards
PDPN	OMIM; GeneCards
HIPK3	GeneCards
F3	GeneCards
PELATON	GeneCards
KDM1A	GeneCards
NAT2	GeneCards
LUADT1	GeneCards
FOXD2-AS1	GeneCards
MAPK10	GeneCards
ABCC2	GeneCards
MIR361	GeneCards
LINC00667	GeneCards
ILK	GeneCards
TLR9	GeneCards
CA9	GeneCards
HMMR	GeneCards
PRKCB	GeneCards
DDR1	GeneCards
INSR	GeneCards
MELTF-AS1	GeneCards
SPARC	GeneCards
MDM4	GeneCards
MYCL	GeneCards
HOXC-AS3	GeneCards
FOXP1	GeneCards
MSR1	GeneCards
ASXL1	GeneCards
CYP2E1	GeneCards
ARAF	GeneCards
MIR423	GeneCards
TKT	GeneCards
NR3C1	GeneCards
FSCN1	GeneCards
S100A4	GeneCards
CXCR2	GeneCards
PRKCI	GeneCards
SOCS3	GeneCards
CD3D	GeneCards
IFI27	GeneCards
MIR196B	GeneCards
SCGB1A1	GeneCards
LIG1	GeneCards
ITGB4	GeneCards
CHST15	GeneCards
PDCD4	GeneCards
LINC00641	GeneCards
MIR218-2	GeneCards
SCARNA5	GeneCards
PCAT18	GeneCards
YY1	GeneCards
PSCA	GeneCards
PGK1	GeneCards
MIR193B	GeneCards
LINC00336	GeneCards
ABCC4	GeneCards
RACK1	GeneCards
SMPD1	GeneCards
PLG	GeneCards
GNAS-AS1	GeneCards
LINC00920	GeneCards
LOX	GeneCards
ECT2	GeneCards
HFE	GeneCards
MYLK	GeneCards
CDH13	GeneCards
HNRNPA2B1	GeneCards
EPHB2	GeneCards
GADD45A	GeneCards
FASN	GeneCards
CTCF	GeneCards
BID	GeneCards
PPP2R2A	GeneCards
CDH5	GeneCards
ACE	GeneCards
LINC01537	GeneCards
DLGAP1-AS2	GeneCards
G6PD	GeneCards
CXCR3	GeneCards
CXADR	GeneCards
MIR198	GeneCards
MIR134	GeneCards
CD3G	GeneCards
SF3B1	GeneCards
GRM8	GeneCards
TATDN1	GeneCards
ANXA1	GeneCards
DNAH8	GeneCards
RBM10	GeneCards
MIR503	GeneCards
PRMT5	GeneCards
CD9	GeneCards
SMIM31	GeneCards
KRT14	GeneCards
MST1R	GeneCards
BRD4	GeneCards
FAS-AS1	GeneCards
ADAR	GeneCards
LINC01503	GeneCards
TFAP2A	GeneCards
BCAR1	GeneCards
NSD1	GeneCards
GPI	GeneCards
CXCL10	GeneCards
PBX1	GeneCards
DCK	GeneCards
LINC01139	GeneCards
MIR210HG	GeneCards
LINC-ROR	GeneCards
MBD4	GeneCards
IL5	GeneCards
MTR	GeneCards
PLAT	GeneCards
EPHX1	GeneCards
ALDOA	GeneCards
MEG8	GeneCards
PARD3	GeneCards
ALDH1A1	GeneCards
SCLC1	GeneCards
DUSP1	GeneCards
STIM1	GeneCards
LINC00589	GeneCards
ELN	GeneCards
ERG	GeneCards
CDX2	GeneCards
HDAC4	GeneCards
IL2RB	GeneCards
SQSTM1	GeneCards
HBEGF	GeneCards
ID1	GeneCards
GRHL2-DT	GeneCards
KLK3	GeneCards
HPRT1	GeneCards
ICMT-DT	GeneCards
YBX1	GeneCards
FUS	GeneCards
LINC00632	GeneCards
CEBPB	GeneCards
WFDC21P	GeneCards
VEGFD	GeneCards
GAS6-DT	GeneCards
ABRAXAS1	GeneCards
DROSHA	GeneCards
NRAD1	GeneCards
APAF1	GeneCards
TTTY15	GeneCards
SLMAP	GeneCards
MTAP	GeneCards
CYP3A4	GeneCards
PML	GeneCards
SRSF2	GeneCards
RPS27A	GeneCards
CHRNA5	GeneCards
UBR1	GeneCards
CD80	GeneCards
KLF2	GeneCards
CYLD	GeneCards
AGER	GeneCards
DPP4	GeneCards
GDNF	GeneCards
CCR5	GeneCards
TPX2	GeneCards
MIR370	GeneCards
RUNX2	GeneCards
GAPLINC	GeneCards
IRF8	GeneCards
IL12B	GeneCards
ADGRB3	GeneCards
SLC25A25-AS1	GeneCards
HDAC6	GeneCards
ALOX5	GeneCards
LINC01436	GeneCards
TRAF6	GeneCards
LINC02418	GeneCards
TUBB	GeneCards
LINC00173	GeneCards
LGALS1	GeneCards
MT1JP	GeneCards
MIR485	GeneCards
WNT1	GeneCards
MIR340	GeneCards
ABCA1	GeneCards
CAT	GeneCards
RPSA	GeneCards
ZNF674-AS1	GeneCards
CASR	GeneCards
NEK6	GeneCards
BMPR2	GeneCards
CCNH	GeneCards
TXN	GeneCards
LINC00963	GeneCards
RAC2	GeneCards
XBP1	GeneCards
IGFBP2	GeneCards
SMARCA2	GeneCards
MCM2	GeneCards
LINC01140	GeneCards
MIR378A	GeneCards
CASP1	GeneCards
GREP1	GeneCards
LSINCT5	GeneCards
EIF4E	GeneCards
KMT2C	GeneCards
TF	GeneCards
JAG1	GeneCards
MIR532	GeneCards
NFATC2	GeneCards
IL11	GeneCards
MXI1	GeneCards
CD24	GeneCards
NOD2	GeneCards
TNFRSF9	OMIM; GeneCards
RPL11	GeneCards
CHRNA3	GeneCards
COMT	GeneCards
MAPKAPK5-AS1	GeneCards
NFATC1	GeneCards
ASCL1	GeneCards
PAK4	GeneCards
TFE3	GeneCards
LINC00839	GeneCards
XDH	GeneCards
VWF	GeneCards
GATA6	GeneCards
GLI2	GeneCards
CYP24A1	GeneCards
PDK1	GeneCards
SGK1	GeneCards
ITGAM	GeneCards
ARG1	GeneCards
CUL1	GeneCards
TFF1	GeneCards
EPHA3	GeneCards
BCOR	GeneCards
XRCC4	GeneCards
CELF1	GeneCards
DPP10-AS1	GeneCards
DIABLO	GeneCards
FGF1	GeneCards
RPL5	GeneCards
MMP13	GeneCards
BDNF	GeneCards
AICDA	GeneCards
HLA-DQA1	GeneCards
LCIIAR	GeneCards
THBD	GeneCards
IL4R	GeneCards
ALDH2	GeneCards
PTPRG	GeneCards
TGFB3	GeneCards
SOD2-OT1	GeneCards
MRPS30-DT	GeneCards
CALCA	GeneCards
PRKCE	GeneCards
MIR28	GeneCards
ETV4	GeneCards
HDAC2	GeneCards
PAX8	GeneCards
ICOSLG	GeneCards
KAT5	GeneCards
SUMO1P3	GeneCards
MIR196A1	GeneCards
PHB1	GeneCards
MSLN	GeneCards
DKK1	GeneCards
ABCC3	GeneCards
TCF7	GeneCards
NCOR2	GeneCards
PCBP1-AS1	GeneCards
MIR17HG	GeneCards
CLU	GeneCards
MCC	GeneCards
EWSAT1	GeneCards
BTG2	GeneCards
EIF2AK3	GeneCards
HSPA8	GeneCards
E2F3	GeneCards
CASP7	GeneCards
PTPN6	GeneCards
L1CAM	GeneCards
EXO1	GeneCards
AOC4P	GeneCards
ROBO1	GeneCards
MIR29B1	GeneCards
BIRC7	GeneCards
MCM3AP	GeneCards
CD70	GeneCards
ACTC1	GeneCards
ANPEP	GeneCards
IL1R1	GeneCards
IL6ST	GeneCards
SERPINB5	GeneCards
SUZ12	GeneCards
SALL4	GeneCards
HOPX	GeneCards
MIR495	GeneCards
RYR1	GeneCards
RPS19	GeneCards
TUSC8	GeneCards
RHOB	GeneCards
EXT1	GeneCards
PRKAA1	GeneCards
PROX1-AS1	GeneCards
ALCAM	GeneCards
TGFBR3	GeneCards
NGF	GeneCards
VCL	GeneCards
IL33	GeneCards
PSMG3-AS1	GeneCards
MTHFD1	GeneCards
LARP4	GeneCards
FGF9	GeneCards
TNFSF11	GeneCards
CTSK	GeneCards
KIR3DL1	GeneCards
CYP2D6	GeneCards
CXCL1	GeneCards
MYH9	GeneCards
HNRNPU	GeneCards
LINC01433	GeneCards
TRHDE-AS1	GeneCards
BABAM2-AS1	GeneCards
TERF1	GeneCards
H3-3A	GeneCards
PTPRD	GeneCards
MIR542	GeneCards
SEMA3B	GeneCards
MIR206	GeneCards
MIR135B	GeneCards
CD59	GeneCards
TCF4	GeneCards
ITGB1-DT	GeneCards
DARS1-AS1	GeneCards
PAK1	GeneCards
FOXA2	GeneCards
RASGRP1	GeneCards
DIO3OS	GeneCards
MIR675	GeneCards
LINC00518	GeneCards
LAG3	GeneCards
MIR302C	GeneCards
HNF4A	GeneCards
STMN1	GeneCards
VTCN1	GeneCards
CBLB	GeneCards
LINC01426	GeneCards
MAFA-AS1	GeneCards
OXCT1	GeneCards
LATS1	GeneCards
COL4A1	GeneCards
MIR301A	GeneCards
BCL11A	GeneCards
TRIM24	GeneCards
DDIT3	GeneCards
SCUBE3	GeneCards
UCHL1	GeneCards
APOE	GeneCards
IKZF3	GeneCards
FYN	GeneCards
LIF	GeneCards
TAP1	GeneCards
H2AX	GeneCards
CDH3	GeneCards
ACHE	GeneCards
LNCARSR	GeneCards
MAD1L1	GeneCards
RFPL3S	GeneCards
SOX13	GeneCards
DHRS4-AS1	GeneCards
MIR30C1	GeneCards
MTHFD2	GeneCards
PTPN3	GeneCards
MSN	GeneCards
FTH1P3	GeneCards
UGT1A1	GeneCards
PPARA	GeneCards
FALEC	GeneCards
GDF15	GeneCards
MIR138-1	GeneCards
CSF2RA	GeneCards
THPO	GeneCards
BMP7	GeneCards
SELE	GeneCards
LEF1	GeneCards
RELB	GeneCards
CLDN7	GeneCards
MIR20B	GeneCards
PGR-AS1	GeneCards
PKD1	GeneCards
GPAT4-AS1	GeneCards
CD86	GeneCards
MIR190A	GeneCards
CD46	GeneCards
LINC01232	GeneCards
GAST	GeneCards
MIR99AHG	GeneCards
TG	GeneCards
E2F2	GeneCards
ATXN7	GeneCards
CRYBG3	GeneCards
EIF2AK2	GeneCards
MIR202	GeneCards
BECN1	GeneCards
MIR337	GeneCards
FOLR1	GeneCards
PTPRM	GeneCards
IDO1	GeneCards
LINC01224	GeneCards
FOXP4-AS1	GeneCards
PRR15-DT	GeneCards
BCL3	GeneCards
MIR491	GeneCards
HSPA1A	GeneCards
FAT1	GeneCards
LINC00313	GeneCards
TJP1	GeneCards
TNC	GeneCards
IL21	GeneCards
MYH11	GeneCards
SLC34A2	GeneCards
KDM4B	GeneCards
PTGS1	GeneCards
ARNT	GeneCards
MIR590	GeneCards
LINC00240	GeneCards
CIITA	GeneCards
TRIP13	GeneCards
GCLC	GeneCards
MIR99B	GeneCards
BCAN-AS1	GeneCards
MBL2	GeneCards
LOC126860933	GeneCards
TOP2B	GeneCards
MIR136	GeneCards
LINC01635	GeneCards
HOXC9	GeneCards
GHRLOS	GeneCards
TRIM28	GeneCards
CCL3	GeneCards
LAMB3	GeneCards
CUX1	GeneCards
LAMA2	GeneCards
MIR498	GeneCards
TRRAP	GeneCards
LINC00968	GeneCards
BRMS1	GeneCards
GFAP	GeneCards
IFNB1	GeneCards
TP53TG1	GeneCards
NEK9	GeneCards
CPA4	GeneCards
LINC00485	GeneCards
RPL13AP20	GeneCards
CD47	GeneCards
RECK	GeneCards
CD22	GeneCards
PGM5P4-AS1	GeneCards
HPGD	GeneCards
PLA2G2A	OMIM; GeneCards
CDC20	GeneCards
RARS1	GeneCards
STAG2	GeneCards
IL12RB1	GeneCards
HSPD1	GeneCards
LEPR	GeneCards
CDK5	GeneCards
CCNA1	GeneCards
LDHA	GeneCards
VTN	GeneCards
IL24	GeneCards
HSP90AB1	GeneCards
COL4A2	GeneCards
USP7	GeneCards
LASTR	GeneCards
ZMYND10	GeneCards
MIR302A	GeneCards
PTGER4	GeneCards
CTTN	GeneCards
TGM2	GeneCards
ADAM9	GeneCards
ZFHX3	GeneCards
IRS2	GeneCards
TYMSOS	GeneCards
BTRC	GeneCards
CYP1A2	GeneCards
PPARD	GeneCards
RRAS2	GeneCards
TPTEP1	GeneCards
COL18A1	GeneCards
NANOG	GeneCards
TK1	GeneCards
HOXA5	GeneCards
DES	GeneCards
TBILA	GeneCards
TLR3	GeneCards
TRERNA1	GeneCards
HMGA1	GeneCards
DNM2	GeneCards
GHET1	GeneCards
ATG5	GeneCards
TRAF5	GeneCards
ARID1B	GeneCards
EIF4EBP1	GeneCards
MAPT	GeneCards
VCP	GeneCards
TTR	GeneCards
DLL1	GeneCards
REST	GeneCards
FGF3	GeneCards
RBBP8	GeneCards
RPPH1	GeneCards
TADA2A	GeneCards
ATP7B	GeneCards
GUSB	GeneCards
SMASR	GeneCards
MMP12	GeneCards
OSER1-DT	GeneCards
SLC29A1	GeneCards
NDRG1	GeneCards
MED1	GeneCards
AFP	GeneCards
CXCR1	GeneCards
OXCT1-AS1	GeneCards
AQP1	GeneCards
GLI3	GeneCards
PIEZO1	GeneCards
BBC3	GeneCards
CLDN14-AS1	GeneCards
HPSE	GeneCards
SOX10	GeneCards
MAP3K14	GeneCards
CDK7	GeneCards
FGF4	GeneCards
PAX6	GeneCards
FAM83H	GeneCards
LINC00355	GeneCards
PRDX1	GeneCards
MIR574	GeneCards
RAD21	GeneCards
HK2	GeneCards
PIK3R3	GeneCards
SLC7A11-AS1	GeneCards
SKP1	GeneCards
ADAM15	GeneCards
MED12	GeneCards
TNFRSF11B	GeneCards
WDFY3-AS2	GeneCards
GRPR	GeneCards
SSTR2	GeneCards
LOC130004293	GeneCards
NCF2	GeneCards
CTSL	GeneCards
CCL4	GeneCards
GATA4	GeneCards
MIR584	GeneCards
MIR103A1	GeneCards
STK4	GeneCards
LAMA3	GeneCards
DDX5	GeneCards
TP53BP1	GeneCards
SLC7A5	GeneCards
CD63	GeneCards
MMP11	GeneCards
CD151	GeneCards
ENSG00000266919	GeneCards
STIL	GeneCards
PDGFA	GeneCards
STUB1	GeneCards
TBL1XR1	GeneCards
LOC130003807	GeneCards
MECOM	GeneCards
EREG	GeneCards
PGF	GeneCards
RXRB	GeneCards
IGF2BP3	GeneCards
MIR196A2	GeneCards
SRGAP1	GeneCards
MIR22HG	GeneCards
NES	GeneCards
NUMA1	GeneCards
GAS6-AS1	GeneCards
RB1CC1	GeneCards
ARHGAP10	GeneCards
GATA2-AS1	GeneCards
FCGR2A	GeneCards
LINC00501	GeneCards
ITGAL	GeneCards
SDC1	GeneCards
TSPOAP1-AS1	GeneCards
INHBA	GeneCards
KIR2DL3	GeneCards
MIR154	GeneCards
MDC1	GeneCards
LHFPL3-AS2	GeneCards
SKIC2	GeneCards
APOA1	GeneCards
LATS2	GeneCards
DMBT1	GeneCards
CCK	GeneCards
CCN1	GeneCards
S100A2	GeneCards
HOXA9	GeneCards
LTA	GeneCards
MIR205HG	GeneCards
CLDN1	GeneCards
FPGS	GeneCards
HSF1	GeneCards
TOE1	GeneCards
EDNRA	GeneCards
PRECSIT	GeneCards
CFH	GeneCards
IGFBP5	GeneCards
CEACAM7	GeneCards
CST3	GeneCards
ASAP1-IT1	GeneCards
HNRNPA1	GeneCards
PIK3C3	GeneCards
ADRB2	GeneCards
UBE2D2	GeneCards
IREB2	GeneCards
PLA2G4A	GeneCards
GJB2	GeneCards
PTPN1	GeneCards
CCR1	GeneCards
MAGEA3	GeneCards
RBL2	GeneCards
FOSL1	GeneCards
NHEJ1	GeneCards
TERF2	GeneCards
ACTN4	GeneCards
LINC00891	GeneCards
SELP	GeneCards
FGA	GeneCards
APOB	GeneCards
TIGIT	GeneCards
HSD17B1	GeneCards
LINC00243	GeneCards
PRL	GeneCards
SLC7A7	GeneCards
MIR184	GeneCards
LINC01929	GeneCards
CASC8	GeneCards
IGFBP6	GeneCards
EPB41L3	GeneCards
F2	GeneCards
LINC00852	GeneCards
FAM201A	GeneCards
PLAG1	GeneCards
SFN	GeneCards
CTAG2	GeneCards
PCLAF	GeneCards
PTENP1	GeneCards
PDCD11	GeneCards
SETBP1	GeneCards
UMPS	GeneCards
HSPG2	GeneCards
HK1	GeneCards
AGTR1	GeneCards
GRN	GeneCards
RPL26	GeneCards
RAB27A	GeneCards
CXCR5	GeneCards
HSP90B1	GeneCards
RBM6	GeneCards
NEK2	GeneCards
MIR582	GeneCards
CUL3	GeneCards
STAT4	GeneCards
MIR502	GeneCards
TFDP1	GeneCards
ST7-AS1	GeneCards
RPA1	GeneCards
PTTG1	GeneCards
CTPS1	GeneCards
HABP2	GeneCards
ROCK1	GeneCards
PVR	GeneCards
GPX1	GeneCards
IL12A	GeneCards
NR4A1	GeneCards
BPTF	GeneCards
MIR100HG	GeneCards
IL16	GeneCards
MICA	GeneCards
POMC	GeneCards
TNK2-AS1	GeneCards
PSMB8	GeneCards
DUSP6	GeneCards
U2AF2	GeneCards
MUC6	GeneCards
PHGDH	GeneCards
DAXX	GeneCards
MIR455	GeneCards
PTPN13	GeneCards
MCM3	GeneCards
LPL	GeneCards
FAT4	GeneCards
HYAL1	GeneCards
MECP2	GeneCards
POU6F2-AS1	GeneCards
MIR615	GeneCards
TLR7	GeneCards
RCVRN	GeneCards
RHEB	GeneCards
RRM2	GeneCards
VRK1	GeneCards
NEDD9	GeneCards
NR1H2	GeneCards
NOP10	GeneCards
TBK1	GeneCards
KLF5	GeneCards
CSNK2A1	GeneCards
ID3	GeneCards
IL10RA	GeneCards
SPINK1	GeneCards
MTDH	GeneCards
RPL18	GeneCards
ITGA2B	GeneCards
MAGEA4	GeneCards
MAT2B	GeneCards
CCBE1	GeneCards
ACVRL1	GeneCards
IL22	GeneCards
PGM3	GeneCards
SAT1	GeneCards
LAMB1	GeneCards
CUBN	GeneCards
CHRNB4	GeneCards
IFNA2	GeneCards
LINC00370	GeneCards
NDUFA13	GeneCards
NFAT5	GeneCards
ZBTB16	GeneCards
FEN1	GeneCards
SMARCC2	GeneCards
ROR1-AS1	GeneCards
RRAS	GeneCards
TAP2	GeneCards
LINC01561	GeneCards
CD163	GeneCards
BTG1	GeneCards
lnc-ST8SIA4-12	GeneCards
LOC111589215	GeneCards
THUMPD3-AS1	GeneCards
ITGA9	GeneCards
CD209	GeneCards
F2R	GeneCards
IKBKE	GeneCards
MIR367	GeneCards
MIR129-1	GeneCards
ACKR1	GeneCards
ACTG1	GeneCards
SPINT2	GeneCards
SNHG18	GeneCards
MAGEA1	GeneCards
NEU1	GeneCards
HHIP-AS1	GeneCards
SDHAP1	GeneCards
MS4A1	GeneCards
ACP5	GeneCards
PNN	GeneCards
SPRY4-IT1	GeneCards
IGFBP7	GeneCards
MAD2L1	GeneCards
BAG1	GeneCards
MIR133A1	GeneCards
EIF4A1	GeneCards
SPHK1	GeneCards
VIP	GeneCards
CSK	GeneCards
TTN	GeneCards
ORAI1	GeneCards
ATG7	GeneCards
STING1	GeneCards
SPTAN1	GeneCards
POLB	GeneCards
MIR188	GeneCards
SOS2	GeneCards
WIF1	GeneCards
SERPINF1	GeneCards
DYNC2H1	GeneCards
MIR376A1	GeneCards
UBE2C	GeneCards
TPM1	GeneCards
ESM1	GeneCards
LNCRNA-ATB	GeneCards
RPL35A	GeneCards
AP3B1	GeneCards
KDM7A-DT	GeneCards
DCN	GeneCards
HNRNPK	GeneCards
PDGFRL	GeneCards
CTBP1-DT	GeneCards
WNT3A	GeneCards
DNAH17-AS1	GeneCards
LINC01305	GeneCards
PEBP1	GeneCards
SLC2A3	GeneCards
DLK1	GeneCards
CCNE2	GeneCards
CD74	GeneCards
LAMA1	GeneCards
SREBF1	GeneCards
LAMC1	GeneCards
LINC00210	GeneCards
HDAC3	GeneCards
RYR2	GeneCards
HOXC-AS2	GeneCards
CX3CR1	GeneCards
CD2	GeneCards
HMMR-AS1	GeneCards
P2RX7	GeneCards
MIR135A1	GeneCards
LOC130062899	GeneCards
POLH	GeneCards
WNT7A	GeneCards
MIR708	GeneCards
SPI1	GeneCards
HSPA9	GeneCards
WWTR1	GeneCards
PRSS1	GeneCards
AFDN	GeneCards
TPI1	GeneCards
MCAM	GeneCards
LIMD1-AS1	GeneCards
PSMB9	GeneCards
GRWD1	GeneCards
FBXO11	GeneCards
HES1	GeneCards
KDM3A	GeneCards
PSG2	GeneCards
KCNQ1	GeneCards
HLA-DRA	GeneCards
SEZ6L	GeneCards
ST8SIA6-AS1	GeneCards
PCSK9	GeneCards
NECTIN4	GeneCards
CLDN4	GeneCards
ASMTL-AS1	GeneCards
LINC00858	GeneCards
GADD45B	GeneCards
RICTOR	GeneCards
LINC00525	GeneCards
LINC01783	GeneCards
SLC16A1	GeneCards
TNFRSF14	OMIM; GeneCards
CD276	GeneCards
CASP2	GeneCards
UBE2T	GeneCards
FLI1	GeneCards
RIT1	GeneCards
HLA-E	GeneCards
PHB2	GeneCards
THBS2	GeneCards
RANBP2	GeneCards
LIG3	GeneCards
SELL	GeneCards
S100A9	GeneCards
WNT4	GeneCards
GHRL	GeneCards
VEGFB	GeneCards
MIR409	GeneCards
FUT4	GeneCards
RAD52	GeneCards
MSMB	GeneCards
CDC37	GeneCards
COL1A2	GeneCards
NAMPT	GeneCards
DSG2	GeneCards
CXCL5	GeneCards
MELK	GeneCards
PXDN	GeneCards
NAT1	GeneCards
LBR	GeneCards
ADAM10	GeneCards
ACP1	GeneCards
LNCR3	GeneCards
A2M-AS1	GeneCards
RAD9A	GeneCards
PCBP2-OT1	GeneCards
PROX1	GeneCards
FOXE1	GeneCards
CD14	GeneCards
RMST	GeneCards
NPSR1-AS1	GeneCards
TCIM	GeneCards
MICB	GeneCards
EFNA1	GeneCards
SERPINB2	GeneCards
MRTFA	GeneCards
NCOA2	GeneCards
TARDBP	OMIM; GeneCards
EFEMP1	GeneCards
CYP3A5	GeneCards
LMCD1-AS1	GeneCards
HCK	GeneCards
SNORD15A	GeneCards
NCL	GeneCards
TIAM1	GeneCards
GPX4	GeneCards
DPP9	GeneCards
CEACAM8	GeneCards
RASA2	GeneCards
SFRP1	GeneCards
SHMT1	GeneCards
CD69	GeneCards
MIR628	GeneCards
EBLN3P	GeneCards
TCL6	GeneCards
CDA	GeneCards
HIC1	GeneCards
NAPSA	GeneCards
IFNGR2	GeneCards
TNFRSF11A	GeneCards
LINC01833	GeneCards
B4GALT1-AS1	GeneCards
MIR16-2	GeneCards
SPEN	OMIM; GeneCards
TGIF1	GeneCards
IGFBP1	GeneCards
BPIFA1	GeneCards
USP8	GeneCards
TUBA1B	GeneCards
TFEB	GeneCards
CALB2	GeneCards
ARRB1	GeneCards
UPF1	GeneCards
TFPI2	GeneCards
ERRFI1	OMIM; GeneCards
KCNH2	GeneCards
ACE2	GeneCards
MIR371A	GeneCards
SLC9A3-AS1	GeneCards
NGFR	GeneCards
MMP10	GeneCards
MIR381	GeneCards
HLA-DRB5	GeneCards
UBAP2	GeneCards
CHI3L1	GeneCards
MYBL2	GeneCards
NOTCH4	GeneCards
CCR3	GeneCards
TRAF1	GeneCards
GAS8-AS1	GeneCards
IL9	GeneCards
TIA1	GeneCards
ATF1	GeneCards
THBS1-IT1	GeneCards
SERPINA3	GeneCards
HDGF	GeneCards
CHKA	GeneCards
ASAH1	GeneCards
ST3GAL6-AS1	GeneCards
DKK3	GeneCards
GAS6	GeneCards
JUNB	GeneCards
LRP1	GeneCards
MYO18B	GeneCards
PRKD1	GeneCards
TRAF4	GeneCards
RNF139-DT	GeneCards
CSNK1A1	GeneCards
REV3L	GeneCards
E2F4	GeneCards
PRKCG	GeneCards
EXOC2	GeneCards
SKIL	GeneCards
VAV1	GeneCards
ING4	GeneCards
CXCL13	GeneCards
SF3B2	GeneCards
HAR1A	GeneCards
PELP1	GeneCards
STAT2	GeneCards
CLTC	GeneCards
MAGI2	GeneCards
MIR508	GeneCards
IBSP	GeneCards
LPAR1	GeneCards
MIR379	GeneCards
CCR6	GeneCards
YWHAZ	GeneCards
FAM230B	GeneCards
WNT7B	GeneCards
RNF32-DT	GeneCards
SIX1	GeneCards
MIR92A2	GeneCards
CD38	GeneCards
PRMT1	GeneCards
LGALS9	GeneCards
RFX3-DT	GeneCards
[truncated: 175 more rows]

## Sheet: Table S3
Table S3. Full list of GO enrichment analysis results
ONTOLOGY	ID	Description	GeneRatio	BgRatio	pvalue	p.adjust	qvalue	geneID	Count
BP	GO:0030522	intracellular receptor signaling pathway	12/39	353/18870	3.78865894555872e-12	5.30261894239603e-09	2.59983831327011e-09	AR/CD36/HDAC1/NCOR2/PARK7/PPARG/RARA/RARB/RXRA/RXRB/VDR/PPARA	12
BP	GO:0009755	hormone-mediated signaling pathway	10/39	193/18870	4.87149190849429e-12	5.30261894239603e-09	2.59983831327011e-09	AR/HDAC1/NCOR2/PARK7/PPARG/RARA/RARB/RXRA/RXRB/PPARA	10
BP	GO:0048384	retinoic acid receptor signaling pathway	5/39	32/18870	5.58693846741394e-09	2.94524954878253e-06	1.4440359947129e-06	PPARG/RARA/RARB/RXRA/RXRB	5
BP	GO:1902893	regulation of miRNA transcription	6/39	70/18870	6.20213176664102e-09	2.94524954878253e-06	1.4440359947129e-06	AR/NCOR2/PPARG/RARA/PPARA/IL10	6
BP	GO:0061614	miRNA transcription	6/39	71/18870	6.76446841704761e-09	2.94524954878253e-06	1.4440359947129e-06	AR/NCOR2/PPARG/RARA/PPARA/IL10	6
BP	GO:0071383	cellular response to steroid hormone stimulus	8/39	208/18870	8.73951052697981e-09	3.17098573620584e-06	1.55471292532588e-06	AR/EIF4E/HDAC1/NCOR2/PARK7/RXRA/RXRB/PPARA	8
BP	GO:0043401	steroid hormone mediated signaling pathway	7/39	138/18870	1.21457607640042e-08	3.7773315976053e-06	1.85200021273688e-06	AR/HDAC1/NCOR2/PARK7/RXRA/RXRB/PPARA	7
BP	GO:0048545	response to steroid hormone	9/39	330/18870	1.83273544587841e-08	4.98733133209663e-06	2.44525492384304e-06	AR/EIF4E/HDAC1/NCOR2/PARK7/RXRA/RXRB/PPARA/IL10	9
BP	GO:2000628	regulation of miRNA metabolic process	6/39	86/18870	2.17114307582684e-08	5.25175386230559e-06	2.57489950747183e-06	AR/NCOR2/PPARG/RARA/PPARA/IL10	6
BP	GO:0140747	regulation of ncRNA transcription	6/39	92/18870	3.26334963121642e-08	7.10431214715814e-06	3.48319634321415e-06	AR/NCOR2/PPARG/RARA/PPARA/IL10	6
BP	GO:0042789	mRNA transcription by RNA polymerase II	5/39	46/18870	3.7238008687838e-08	7.36974044667485e-06	3.61333404875289e-06	PPARG/RARA/RXRA/RXRB/VDR	5
BP	GO:0009299	mRNA transcription	5/39	50/18870	5.72133577787644e-08	1.03794566570308e-05	5.08897761295325e-06	PPARG/RARA/RXRA/RXRB/VDR	5
BP	GO:0010586	miRNA metabolic process	6/39	105/18870	7.22267384691084e-08	1.20952007420961e-05	5.93019536904258e-06	AR/NCOR2/PPARG/RARA/PPARA/IL10	6
BP	GO:0010469	regulation of signaling receptor activity	6/39	110/18870	9.54059017776512e-08	1.48356177264248e-05	7.27380333853672e-06	HDAC1/HDAC2/PARK7/PPARG/PPARA/IL10	6
BP	GO:1902894	negative regulation of miRNA transcription	4/39	25/18870	1.90963382682124e-07	2.77151522732655e-05	1.35885522834859e-05	NCOR2/PPARG/RARA/PPARA	4
BP	GO:2000629	negative regulation of miRNA metabolic process	4/39	26/18870	2.25349175623515e-07	3.06615722082745e-05	1.50331621106739e-05	NCOR2/PPARG/RARA/PPARA	4
BP	GO:0032104	regulation of response to extracellular stimulus	4/39	28/18870	3.07715336521164e-07	3.72164604225874e-05	1.82469796042374e-05	RXRA/RXRB/VDR/PPARA	4
BP	GO:0032107	regulation of response to nutrient levels	4/39	28/18870	3.07715336521164e-07	3.72164604225874e-05	1.82469796042374e-05	RXRA/RXRB/VDR/PPARA	4
BP	GO:0098781	ncRNA transcription	6/39	136/18870	3.36631905935919e-07	3.8570929432763e-05	1.89110666270926e-05	AR/NCOR2/PPARG/RARA/PPARA/IL10	6
BP	GO:2000273	positive regulation of signaling receptor activity	4/39	31/18870	4.70780789576342e-07	5.12444889453848e-05	2.51248274016006e-05	HDAC1/HDAC2/PARK7/IL10	4
BP	GO:0010232	vascular transport	5/39	87/18870	9.43786216563356e-07	9.17829798343179e-05	4.50005761438959e-05	CD36/SLC7A5/ABCC1/ABCB1/ABCC4	5
BP	GO:0150104	transport across blood-brain barrier	5/39	87/18870	9.43786216563356e-07	9.17829798343179e-05	4.50005761438959e-05	CD36/SLC7A5/ABCC1/ABCB1/ABCC4	5
BP	GO:0070562	regulation of vitamin D receptor signaling pathway	3/39	10/18870	9.69686971148053e-07	9.17829798343179e-05	4.50005761438959e-05	RXRA/RXRB/VDR	3
BP	GO:0070561	vitamin D receptor signaling pathway	3/39	12/18870	1.77267692253418e-06	0.000160796569181538	7.88374736600728e-05	RXRA/RXRB/VDR	3
BP	GO:0030501	positive regulation of bone mineralization	4/39	44/18870	1.99229480683104e-06	0.000160970640592582	7.89228196991893e-05	ALOX5/RXRA/RXRB/VDR	4
BP	GO:1903426	regulation of reactive oxygen species biosynthetic process	4/39	44/18870	1.99229480683104e-06	0.000160970640592582	7.89228196991893e-05	ALOX5/CD36/PARK7/PPARA	4
BP	GO:0042060	wound healing	8/39	423/18870	1.9964204391363e-06	0.000160970640592582	7.89228196991893e-05	ALOX5/CD36/ERBB2/FGF1/PPARG/SMPD1/PPARA/F2	8
BP	GO:0048732	gland development	8/39	443/18870	2.81332810031332e-06	0.00021873625979936	0.000107244913297658	AR/FASN/FGF1/NCOR2/RARA/SLC7A5/VDR/IL10	8
BP	GO:0030521	androgen receptor signaling pathway	4/39	50/18870	3.3499421440042e-06	0.000251476691293005	0.000123297326098739	AR/HDAC1/NCOR2/PARK7	4
BP	GO:0060326	cell chemotaxis	7/39	325/18870	4.03740826241795e-06	0.000292981259576129	0.000143646736073397	ALOX5/FGF1/KLRK1/LPAR1/ABCC1/IL4/IL10	7
BP	GO:0045778	positive regulation of ossification	4/39	53/18870	4.24050996863503e-06	0.000297793232313499	0.000146006013860642	ALOX5/RXRA/RXRB/VDR	4
BP	GO:0070169	positive regulation of biomineral tissue development	4/39	54/18870	4.57295988241699e-06	0.000311104177000681	0.000152532280288514	ALOX5/RXRA/RXRB/VDR	4
BP	GO:1903409	reactive oxygen species biosynthetic process	4/39	58/18870	6.09859961855053e-06	0.000390110573823589	0.000191268583931107	ALOX5/CD36/PARK7/PPARA	4
BP	GO:0031667	response to nutrient levels	8/39	495/18870	6.37236704840482e-06	0.000390110573823589	0.000191268583931107	PPARG/RARA/RXRA/RXRB/SLC7A5/VDR/ALB/PPARA	8
BP	GO:0051235	maintenance of location	7/39	350/18870	6.56416341496316e-06	0.000390110573823589	0.000191268583931107	CD36/PARK7/PPARG/ALB/PPARA/IL10/F2	7
BP	GO:0046942	carboxylic acid transport	7/39	351/18870	6.68771902365508e-06	0.000390110573823589	0.000191268583931107	CD36/PPARG/SLC7A5/PPARA/ABCC1/ABCB1/ABCC4	7
BP	GO:0001819	positive regulation of cytokine production	8/39	499/18870	6.75908307645916e-06	0.000390110573823589	0.000191268583931107	CD36/HDAC2/KLRK1/PARK7/RARA/SLC7A5/IL4/IL10	8
BP	GO:0015849	organic acid transport	7/39	352/18870	6.8132062139826e-06	0.000390110573823589	0.000191268583931107	CD36/PPARG/SLC7A5/PPARA/ABCC1/ABCB1/ABCC4	7
BP	GO:0042908	xenobiotic transport	4/39	60/18870	6.98865979748276e-06	0.000390110573823589	0.000191268583931107	SLC7A5/ABCC1/ABCB1/ABCC4	4
BP	GO:0010885	regulation of cholesterol storage	3/39	19/18870	7.73000586172559e-06	0.000400671970499443	0.000196446765508515	CD36/PPARG/PPARA	3
BP	GO:0045346	regulation of MHC class II biosynthetic process	3/39	19/18870	7.73000586172559e-06	0.000400671970499443	0.000196446765508515	HDAC2/IL4/IL10	3
BP	GO:0071391	cellular response to estrogen stimulus	3/39	19/18870	7.73000586172559e-06	0.000400671970499443	0.000196446765508515	AR/PELP1/RARA	3
BP	GO:0045342	MHC class II biosynthetic process	3/39	20/18870	9.08112135559915e-06	0.000459758167235799	0.000225416329365423	HDAC2/IL4/IL10	3
BP	GO:1903037	regulation of leukocyte cell-cell adhesion	7/39	382/18870	1.16024006394739e-05	0.000565278167200978	0.00027715207385431	ALOX5/ERBB2/KLRK1/RARA/PPARA/IL4/IL10	7
BP	GO:0031669	cellular response to nutrient levels	6/39	251/18870	1.17825222559893e-05	0.000565278167200978	0.00027715207385431	RXRA/RXRB/SLC7A5/VDR/ALB/PPARA	6
BP	GO:0071305	cellular response to vitamin D	3/39	22/18870	1.2232426455684e-05	0.000565278167200978	0.00027715207385431	RXRA/RXRB/VDR	3
BP	GO:0062013	positive regulation of small molecule metabolic process	5/39	147/18870	1.24636435579453e-05	0.000565278167200978	0.00027715207385431	FGF1/PARK7/PPARG/PPARA/IL4	5
BP	GO:2000377	regulation of reactive oxygen species metabolic process	5/39	147/18870	1.24636435579453e-05	0.000565278167200978	0.00027715207385431	ALOX5/CD36/PARK7/PPARA/F2	5
BP	GO:0032922	circadian regulation of gene expression	4/39	70/18870	1.29471908854927e-05	0.000568225807912658	0.000278597282220069	HDAC1/HDAC2/HDAC3/PPARA	4
BP	GO:0002697	regulation of immune effector process	7/39	389/18870	1.30506616424588e-05	0.000568225807912658	0.000278597282220069	CD22/CD36/KLRK1/RARA/SLC7A5/IL4/IL10	7
BP	GO:0016575	histone deacetylation	3/39	23/18870	1.4047179639236e-05	0.000599621766168955	0.000293990508858313	HDAC1/HDAC2/HDAC3	3
BP	GO:0033143	regulation of intracellular steroid hormone receptor signaling pathway	4/39	73/18870	1.53011394289815e-05	0.000640588087247939	0.000314076019858042	AR/HDAC1/NCOR2/PARK7	4
BP	GO:0006631	fatty acid metabolic process	7/39	401/18870	1.58817302805863e-05	0.000649403321350034	0.000318398069699458	ALOX5/ASAH1/CD36/CYP3A4/FASN/PPARG/PPARA	7
BP	GO:0007584	response to nutrient	5/39	155/18870	1.61083047096471e-05	0.000649403321350034	0.000318398069699458	PPARG/RARA/RXRA/RXRB/VDR	5
BP	GO:0050678	regulation of epithelial cell proliferation	7/39	407/18870	1.74776300326383e-05	0.000691796374200975	0.000339183097666895	ALOX5/AR/ERBB2/FGF1/PPARG/VDR/IL10	7
BP	GO:0002699	positive regulation of immune effector process	6/39	270/18870	1.78158462061379e-05	0.00069259102126361	0.000339572707763605	CD36/KLRK1/RARA/SLC7A5/IL4/IL10	6
BP	GO:0010878	cholesterol storage	3/39	25/18870	1.81909708265849e-05	0.000694767429639919	0.000340639786115552	CD36/PPARG/PPARA	3
BP	GO:0042659	regulation of cell fate specification	3/39	26/18870	2.05343127810582e-05	0.000757730283303831	0.000371510048724747	AR/HDAC1/HDAC2	3
BP	GO:1903844	regulation of cellular response to transforming growth factor beta stimulus	5/39	163/18870	2.05356392810868e-05	0.000757730283303831	0.000371510048724747	HDAC1/HDAC2/PPARG/PPARA/IL4	5
BP	GO:0007159	leukocyte cell-cell adhesion	7/39	419/18870	2.10696880988596e-05	0.000764478516520287	0.000374818661969186	ALOX5/ERBB2/KLRK1/RARA/PPARA/IL4/IL10	7
BP	GO:0031668	cellular response to extracellular stimulus	6/39	281/18870	2.23164236122911e-05	0.000796440232851767	0.000390489275976932	RXRA/RXRB/SLC7A5/VDR/ALB/PPARA	6
BP	GO:0050727	regulation of inflammatory response	7/39	425/18870	2.30827255953374e-05	0.000798681021475127	0.000391587919529908	ALOX5/PARK7/PPARG/PPARA/ABCC1/IL4/IL10	7
BP	GO:0030500	regulation of bone mineralization	4/39	81/18870	2.31129556053895e-05	0.000798681021475127	0.000391587919529908	ALOX5/RXRA/RXRB/VDR	4
BP	GO:0009410	response to xenobiotic stimulus	7/39	434/18870	2.63987029711718e-05	0.000897968380753765	0.000440267842315266	CYP3A4/HDAC2/SMPD1/ABCC1/ABCB1/ABCC4/IL10	7
BP	GO:0060765	regulation of androgen receptor signaling pathway	3/39	29/18870	2.87350476352668e-05	0.000949643100641559	0.000465603609046994	HDAC1/NCOR2/PARK7	3
BP	GO:0031214	biomineral tissue development	5/39	175/18870	2.88925848631206e-05	0.000949643100641559	0.000465603609046994	ALOX5/RXRA/RXRB/VDR/PPARA	5
BP	GO:0033273	response to vitamin	4/39	86/18870	2.92828393547198e-05	0.000949643100641559	0.000465603609046994	RARA/RXRA/RXRB/VDR	4
BP	GO:0048511	rhythmic process	6/39	296/18870	2.9889237857239e-05	0.000949643100641559	0.000465603609046994	HDAC1/HDAC2/HDAC3/NCOR2/PPARG/PPARA	6
BP	GO:0015711	organic anion transport	7/39	443/18870	3.00989315315882e-05	0.000949643100641559	0.000465603609046994	CD36/PPARG/SLC7A5/PPARA/ABCC1/ABCB1/ABCC4	7
BP	GO:0071295	cellular response to vitamin	3/39	30/18870	3.18822035890069e-05	0.000991536531618114	0.00048614367577824	RXRA/RXRB/VDR	3
BP	GO:0006869	lipid transport	7/39	453/18870	3.4702298810854e-05	0.00106404090860886	0.000521692082938562	CD36/PPARG/RXRA/PPARA/ABCC1/ABCB1/ABCC4	7
BP	GO:0032640	tumor necrosis factor production	5/39	186/18870	3.86787252033173e-05	0.00115347376394002	0.000565540408884841	CD36/HDAC2/RARA/IL4/IL10	5
BP	GO:0032680	regulation of tumor necrosis factor production	5/39	186/18870	3.86787252033173e-05	0.00115347376394002	0.000565540408884841	CD36/HDAC2/RARA/IL4/IL10	5
BP	GO:0097696	receptor signaling pathway via STAT	5/39	188/18870	4.0704596614746e-05	0.00119453716882185	0.000585673519418491	HDAC2/PPARG/IL4/IL10/F2	5
BP	GO:0010743	regulation of macrophage derived foam cell differentiation	3/39	33/18870	4.26612541061353e-05	0.00119453716882185	0.000585673519418491	CD36/PPARG/PPARA	3
BP	GO:0006935	chemotaxis	7/39	468/18870	4.26846023841965e-05	0.00119453716882185	0.000585673519418491	ALOX5/FGF1/KLRK1/LPAR1/ABCC1/IL4/IL10	7
BP	GO:0042330	taxis	7/39	470/18870	4.38546681495334e-05	0.00119453716882185	0.000585673519418491	ALOX5/FGF1/KLRK1/LPAR1/ABCC1/IL4/IL10	7
BP	GO:0002700	regulation of production of molecular mediator of immune response	5/39	191/18870	4.3896634591524e-05	0.00119453716882185	0.000585673519418491	CD22/CD36/SLC7A5/IL4/IL10	5
BP	GO:0071706	tumor necrosis factor superfamily cytokine production	5/39	191/18870	4.3896634591524e-05	0.00119453716882185	0.000585673519418491	CD36/HDAC2/RARA/IL4/IL10	5
BP	GO:1903555	regulation of tumor necrosis factor superfamily cytokine production	5/39	191/18870	4.3896634591524e-05	0.00119453716882185	0.000585673519418491	CD36/HDAC2/RARA/IL4/IL10	5
BP	GO:0044403	biological process involved in symbiotic interaction	6/39	322/18870	4.78285019161404e-05	0.00128546479841281	0.000630254723105476	FASN/HDAC1/RPSA/SMPD1/PPARA/F2	6
BP	GO:0050673	epithelial cell proliferation	7/39	480/18870	5.01084532234957e-05	0.00133031832521403	0.000652246104860393	ALOX5/AR/ERBB2/FGF1/PPARG/VDR/IL10	7
BP	GO:0032102	negative regulation of response to external stimulus	7/39	481/18870	5.07722038450064e-05	0.00133169985265758	0.000652923458450684	ALOX5/KLRK1/PPARG/PPARA/IL4/IL10/F2	7
BP	GO:0045785	positive regulation of cell adhesion	7/39	482/18870	5.14431690555029e-05	0.00133323546468845	0.000653676358675187	ALOX5/CD36/ERBB2/KLRK1/RARA/IL4/IL10	7
BP	GO:0002068	glandular epithelial cell development	3/39	36/18870	5.55897515641988e-05	0.00142375163712072	0.000698055827691611	FASN/RARA/RARB	3
BP	GO:0070167	regulation of biomineral tissue development	4/39	102/18870	5.7225848134234e-05	0.00143362887145169	0.000702898569084452	ALOX5/RXRA/RXRB/VDR	4
BP	GO:0050728	negative regulation of inflammatory response	5/39	202/18870	5.72924721250788e-05	0.00143362887145169	0.000702898569084452	ALOX5/PPARG/PPARA/IL4/IL10	5
BP	GO:0022407	regulation of cell-cell adhesion	7/39	493/18870	5.93175242571746e-05	0.00146120993386739	0.00071642137801491	ALOX5/ERBB2/KLRK1/RARA/PPARA/IL4/IL10	7
BP	GO:0007623	circadian rhythm	5/39	204/18870	6.00343556607301e-05	0.00146120993386739	0.00071642137801491	HDAC1/HDAC2/HDAC3/PPARG/PPARA	5
BP	GO:0033280	response to vitamin D	3/39	37/18870	6.0408311459837e-05	0.00146120993386739	0.00071642137801491	RXRA/RXRB/VDR	3
BP	GO:0062012	regulation of small molecule metabolic process	6/39	337/18870	6.15779293482281e-05	0.00147313354056146	0.000722267441979216	FGF1/NCOR2/PARK7/PPARG/PPARA/IL4	6
BP	GO:0042063	gliogenesis	6/39	338/18870	6.25963783552554e-05	0.00148122082260208	0.000726232581833283	ERBB2/HDAC1/HDAC2/LPAR1/SLC7A5/F2	6
BP	GO:0002532	production of molecular mediator involved in inflammatory response	4/39	106/18870	6.65006706772927e-05	0.00152391536909965	0.000747165430102768	ALOX5/CD36/PPARA/F2	4
BP	GO:0032526	response to retinoic acid	4/39	106/18870	6.65006706772927e-05	0.00152391536909965	0.000747165430102768	HDAC2/RARA/RXRA/RXRB	4
BP	GO:0048709	oligodendrocyte differentiation	4/39	106/18870	6.65006706772927e-05	0.00152391536909965	0.000747165430102768	ERBB2/HDAC1/HDAC2/LPAR1	4
BP	GO:0097242	amyloid-beta clearance	3/39	39/18870	7.08488442001531e-05	0.00159884580788161	0.000783903319001017	CD36/HDAC1/IL4	3
BP	GO:0071496	cellular response to external stimulus	6/39	346/18870	7.12393400847571e-05	0.00159884580788161	0.000783903319001017	RXRA/RXRB/SLC7A5/VDR/ALB/PPARA	6
BP	GO:0032496	response to lipopolysaccharide	6/39	348/18870	7.35426049302551e-05	0.00163369643809352	0.000800990348005141	CD36/HDAC2/KLRK1/RARA/SLC7A5/IL10	6
BP	GO:0010742	macrophage derived foam cell differentiation	3/39	40/18870	7.64839476436831e-05	0.00167251667651957	0.000820023649150613	CD36/PPARG/PPARA	3
BP	GO:0014013	regulation of gliogenesis	4/39	110/18870	7.68266732438937e-05	0.00167251667651957	0.000820023649150613	HDAC1/HDAC2/SLC7A5/F2	4
BP	GO:0030512	negative regulation of transforming growth factor beta receptor signaling pathway	4/39	111/18870	7.95806562674096e-05	0.00171531770984308	0.000841008707192843	HDAC1/HDAC2/PPARG/PPARA	4
BP	GO:0090077	foam cell differentiation	3/39	41/18870	8.24042950242743e-05	0.00175876617909652	0.000862311198706029	CD36/PPARG/PPARA	3
BP	GO:0090287	regulation of cellular response to growth factor stimulus	6/39	357/18870	8.46561251714132e-05	0.00178928528638997	0.000877274511229566	FGF1/HDAC1/HDAC2/PPARG/PPARA/IL4	6
BP	GO:0042092	type 2 immune response	3/39	42/18870	8.86163501074199e-05	0.00185497879022936	0.00090948359320773	RARA/IL4/IL10	3
BP	GO:0015908	fatty acid transport	4/39	116/18870	9.44413886589344e-05	0.00195368367525018	0.000957877932791954	CD36/PPARG/PPARA/ABCC4	4
BP	GO:0010453	regulation of cell fate commitment	3/39	43/18870	9.51265363236191e-05	0.00195368367525018	0.000957877932791954	AR/HDAC1/HDAC2	3
BP	GO:0071222	cellular response to lipopolysaccharide	5/39	226/18870	9.73937769319974e-05	0.0019815537605697	0.000971542447703349	CD36/KLRK1/RARA/SLC7A5/IL10	5
BP	GO:0002237	response to molecule of bacterial origin	6/39	369/18870	0.00010151980898752	0.00204503459041376	0.00100266667054109	CD36/HDAC2/KLRK1/RARA/SLC7A5/IL10	6
BP	GO:0032609	type II interferon production	4/39	119/18870	0.000104271400797395	0.00204503459041376	0.00100266667054109	KLRK1/RARA/SLC7A5/IL10	4
BP	GO:0032649	regulation of type II interferon production	4/39	119/18870	0.000104271400797395	0.00204503459041376	0.00100266667054109	KLRK1/RARA/SLC7A5/IL10	4
BP	GO:1904892	regulation of receptor signaling pathway via STAT	4/39	119/18870	0.000104271400797395	0.00204503459041376	0.00100266667054109	PPARG/IL4/IL10/F2	4
BP	GO:0006066	alcohol metabolic process	6/39	373/18870	0.000107700551250046	0.0020750322962615	0.00101737434345147	ASAH1/CYP3A4/FGF1/PARK7/SMPD1/IL4	6
BP	GO:0002718	regulation of cytokine production involved in immune response	4/39	120/18870	0.000107707234486702	0.0020750322962615	0.00101737434345147	CD36/SLC7A5/IL4/IL10	4
BP	GO:0030278	regulation of ossification	4/39	121/18870	0.000111224588469356	0.00212399937805076	0.00104138257348039	ALOX5/RXRA/RXRB/VDR	4
BP	GO:0072593	reactive oxygen species metabolic process	5/39	234/18870	0.000114686325444839	0.00213652331240894	0.00104752297405056	ALOX5/CD36/PARK7/PPARA/F2	5
BP	GO:0002367	cytokine production involved in immune response	4/39	122/18870	0.000114824633694004	0.00213652331240894	0.00104752297405056	CD36/SLC7A5/IL4/IL10	4
BP	GO:0030518	intracellular steroid hormone receptor signaling pathway	4/39	122/18870	0.000114824633694004	0.00213652331240894	0.00104752297405056	AR/HDAC1/NCOR2/PARK7	4
BP	GO:0030282	bone mineralization	4/39	123/18870	0.000118508546128019	0.00218638224509065	0.00107196847255853	ALOX5/RXRA/RXRB/VDR	4
BP	GO:0006805	xenobiotic metabolic process	4/39	125/18870	0.00012613270119748	0.00229735651536009	0.00112637840900086	CYP3A4/ABCC1/ABCB1/ABCC4	4
BP	GO:0071219	cellular response to molecule of bacterial origin	5/39	239/18870	0.000126634259000097	0.00229735651536009	0.00112637840900086	CD36/KLRK1/RARA/SLC7A5/IL10	5
BP	GO:0008544	epidermis development	6/39	385/18870	0.000128062432367852	0.00230406541541169	0.00112966773745978	ASAH1/HDAC1/HDAC2/HDAC3/VDR/PPARA	6
BP	GO:0031670	cellular response to nutrient	3/39	48/18870	0.000132371450386922	0.00236207088108467	0.00115810742616341	RXRA/RXRB/VDR	3
BP	GO:2001234	negative regulation of apoptotic signaling pathway	5/39	243/18870	0.00013686262447172	0.00242235718272304	0.00118766539336178	AR/HDAC1/PARK7/IL4/IL10	5
BP	GO:0051091	positive regulation of DNA-binding transcription factor activity	5/39	244/18870	0.000139516000105663	0.00244940590508087	0.00120092719955129	AR/CD36/PARK7/PPARG/IL10	5
BP	GO:0046427	positive regulation of receptor signaling pathway via JAK-STAT	3/39	49/18870	0.000140803076031215	0.00245222637215964	0.00120231005554233	IL4/IL10/F2	3
BP	GO:0055007	cardiac muscle cell differentiation	4/39	131/18870	0.000151141786215614	0.00261139419516977	0.00128034896593678	HDAC3/RARA/RARB/PPARA	4
BP	GO:0030879	mammary gland development	4/39	133/18870	0.000160222539031401	0.00274649186985323	0.00134658644490544	AR/FASN/NCOR2/VDR	4
BP	GO:0010001	glial cell differentiation	5/39	252/18870	0.000162191257953139	0.00275851850440612	0.00135248302273424	ERBB2/HDAC1/HDAC2/LPAR1/F2	5
BP	GO:0002066	columnar/cuboidal epithelial cell development	3/39	52/18870	0.000168174210902472	0.00281627120872832	0.00138079878425188	FASN/RARA/RARB	3
BP	GO:1902895	positive regulation of miRNA transcription	3/39	52/18870	0.000168174210902472	0.00281627120872832	0.00138079878425188	AR/PPARG/IL10	3
BP	GO:0051090	regulation of DNA-binding transcription factor activity	6/39	406/18870	0.000170979697492217	0.00282655247498866	0.00138583961977541	AR/CD36/HDAC2/PARK7/PPARG/IL10	6
BP	GO:0034599	cellular response to oxidative stress	5/39	255/18870	0.000171384899723704	0.00282655247498866	0.00138583961977541	ALOX5/CD36/HDAC2/PARK7/ABCC1	5
BP	GO:0002702	positive regulation of production of molecular mediator of immune response	4/39	136/18870	0.000174575124862713	0.00285751914906861	0.00140102237127654	CD36/SLC7A5/IL4/IL10	4
BP	GO:1904894	positive regulation of receptor signaling pathway via STAT	3/39	53/18870	0.000178010232958503	0.00289200206828851	0.00141792911406066	IL4/IL10/F2	3
BP	GO:0002676	regulation of chronic inflammatory response	2/39	10/18870	0.000185351802030134	0.00296699171337942	0.00145469603141297	IL4/IL10	2
BP	GO:0043587	tongue morphogenesis	2/39	10/18870	0.000185351802030134	0.00296699171337942	0.00145469603141297	HDAC1/HDAC2	2
BP	GO:0010883	regulation of lipid storage	3/39	54/18870	0.00018821242549239	0.00299079160800681	0.00146636495927225	CD36/PPARG/PPARA	3
BP	GO:0008203	cholesterol metabolic process	4/39	140/18870	0.000195129263722538	0.00307823483423163	0.00150923778348324	CYP3A4/FGF1/SMPD1/IL4	4
BP	GO:0071216	cellular response to biotic stimulus	5/39	265/18870	0.000204938603001811	0.00318114119820199	0.00155969207986694	CD36/KLRK1/RARA/SLC7A5/IL10	5
BP	GO:0001889	liver development	4/39	142/18870	0.000206036246645145	0.00318114119820199	0.00155969207986694	FGF1/RARA/SLC7A5/IL10	4
BP	GO:0043405	regulation of MAP kinase activity	4/39	142/18870	0.000206036246645145	0.00318114119820199	0.00155969207986694	ERBB2/FGF1/PPARG/SMPD1	4
BP	GO:1900180	regulation of protein localization to nucleus	4/39	143/18870	0.000211651620736176	0.00324482801649757	0.00159091729745354	CD36/HDAC3/PARK7/F2	4
BP	GO:0010565	regulation of cellular ketone metabolic process	4/39	144/18870	0.000217376604475799	0.00326164430737475	0.00159916221148272	NCOR2/PARK7/PPARG/PPARA	4
BP	GO:0003018	vascular process in circulatory system	5/39	269/18870	0.000219680414874652	0.00326164430737475	0.00159916221148272	CD36/SLC7A5/ABCC1/ABCB1/ABCC4	5
BP	GO:0042552	myelination	4/39	145/18870	0.000223212468380699	0.00326164430737475	0.00159916221148272	ERBB2/LPAR1/RARA/RARB	4
BP	GO:0045834	positive regulation of lipid metabolic process	4/39	145/18870	0.000223212468380699	0.00326164430737475	0.00159916221148272	FGF1/PPARG/PPARA/F2	4
BP	GO:0046165	alcohol biosynthetic process	4/39	145/18870	0.000223212468380699	0.00326164430737475	0.00159916221148272	ASAH1/CYP3A4/FGF1/PARK7	4
BP	GO:0061008	hepaticobiliary system development	4/39	145/18870	0.000223212468380699	0.00326164430737475	0.00159916221148272	FGF1/RARA/SLC7A5/IL10	4
BP	GO:0010887	negative regulation of cholesterol storage	2/39	11/18870	0.000226245221987189	0.00326164430737475	0.00159916221148272	PPARG/PPARA	2
BP	GO:1901984	negative regulation of protein acetylation	2/39	11/18870	0.000226245221987189	0.00326164430737475	0.00159916221148272	HDAC2/PARK7	2
BP	GO:2001171	positive regulation of ATP biosynthetic process	2/39	11/18870	0.000226245221987189	0.00326164430737475	0.00159916221148272	PPARA/IL4	2
BP	GO:0006476	protein deacetylation	3/39	58/18870	0.000232801351593564	0.00326164430737475	0.00159916221148272	HDAC1/HDAC2/HDAC3	3
BP	GO:0045428	regulation of nitric oxide biosynthetic process	3/39	58/18870	0.000232801351593564	0.00326164430737475	0.00159916221148272	CD36/KLRK1/IL10	3
BP	GO:0007272	ensheathment of neurons	4/39	147/18870	0.00023522193672845	0.00326164430737475	0.00159916221148272	ERBB2/LPAR1/RARA/RARB	4
BP	GO:0008366	axon ensheathment	4/39	147/18870	0.00023522193672845	0.00326164430737475	0.00159916221148272	ERBB2/LPAR1/RARA/RARB	4
BP	GO:0035264	multicellular organism growth	4/39	147/18870	0.00023522193672845	0.00326164430737475	0.00159916221148272	AR/HDAC3/RARA/RARB	4
BP	GO:0098656	monoatomic anion transmembrane transport	4/39	147/18870	0.00023522193672845	0.00326164430737475	0.00159916221148272	GABRD/ABCC1/ABCB1/ABCC4	4
BP	GO:1902652	secondary alcohol metabolic process	4/39	150/18870	0.00025409970771481	0.00350110799807051	0.00171656964438919	CYP3A4/FGF1/SMPD1/IL4	4
BP	GO:0080164	regulation of nitric oxide metabolic process	3/39	60/18870	0.00025744575551731	0.00352490194818355	0.00172823565769316	CD36/KLRK1/IL10	3
BP	GO:1903038	negative regulation of leukocyte cell-cell adhesion	4/39	152/18870	0.000267275626687851	0.00357740117810462	0.00175397567613475	ERBB2/PPARA/IL4/IL10	4
BP	GO:1903670	regulation of sprouting angiogenesis	3/39	61/18870	0.00027037563924124	0.00357740117810462	0.00175397567613475	ALOX5/FGF1/IL10	3
BP	GO:0060788	ectodermal placode formation	2/39	12/18870	0.00027113973100012	0.00357740117810462	0.00175397567613475	HDAC1/HDAC2	2
BP	GO:0071697	ectodermal placode morphogenesis	2/39	12/18870	0.00027113973100012	0.00357740117810462	0.00175397567613475	HDAC1/HDAC2	2
BP	GO:1901503	ether biosynthetic process	2/39	12/18870	0.00027113973100012	0.00357740117810462	0.00175397567613475	ALOX5/FASN	2
BP	GO:1903580	positive regulation of ATP metabolic process	2/39	12/18870	0.00027113973100012	0.00357740117810462	0.00175397567613475	PPARA/IL4	2
BP	GO:0001503	ossification	6/39	444/18870	0.000277063339109313	0.00361177777988608	0.00177083029219567	ALOX5/FASN/PPARG/RXRA/RXRB/VDR	6
BP	GO:0010720	positive regulation of cell development	6/39	444/18870	0.000277063339109313	0.00361177777988608	0.00177083029219567	HDAC1/HDAC2/RARA/SLC7A5/IL4/IL10	6
BP	GO:0016125	sterol metabolic process	4/39	154/18870	0.000280936226175481	0.00364046526419061	0.00178489557231791	CYP3A4/FGF1/SMPD1/IL4	4
BP	GO:0045165	cell fate commitment	5/39	286/18870	0.000291564182962611	0.00375582974147695	0.0018414579976586	AR/HDAC1/HDAC2/PPARG/RARA	5
BP	GO:1905039	carboxylic acid transmembrane transport	4/39	156/18870	0.000295091925904765	0.00377204257759982	0.00184940704189068	CD36/SLC7A5/ABCC1/ABCB1	4
BP	GO:0071560	cellular response to transforming growth factor beta stimulus	5/39	287/18870	0.000296288139995208	0.00377204257759982	0.00184940704189068	HDAC1/HDAC2/PPARG/PPARA/IL4	5
BP	GO:1903825	organic acid transmembrane transport	4/39	157/18870	0.000302358707894215	0.00382694713421923	0.00187632637579397	CD36/SLC7A5/ABCC1/ABCB1	4
BP	GO:0098754	detoxification	4/39	158/18870	0.000309753194322443	0.00389787690196507	0.0019111027626587	CD36/PARK7/ALB/ABCB1	4
BP	GO:2000630	positive regulation of miRNA metabolic process	3/39	64/18870	0.000311664135496347	0.00389938404008936	0.00191184170231879	AR/PPARG/IL10	3
BP	GO:0030100	regulation of endocytosis	5/39	291/18870	0.00031576876303828	0.00391394595156303	0.00191898130932713	CD22/CD36/LPAR1/SMPD1/IL4	5
BP	GO:0061029	eyelid development in camera-type eye	2/39	13/18870	0.000320019466871024	0.00391394595156303	0.00191898130932713	HDAC1/HDAC2	2
BP	GO:1901857	positive regulation of cellular respiration	2/39	13/18870	0.000320019466871024	0.00391394595156303	0.00191898130932713	PARK7/IL4	2
BP	GO:1903377	negative regulation of oxidative stress-induced neuron intrinsic apoptotic signaling pathway	2/39	13/18870	0.000320019466871024	0.00391394595156303	0.00191898130932713	PARK7/IL10	2
BP	GO:0017015	regulation of transforming growth factor beta receptor signaling pathway	4/39	160/18870	0.000324930546855421	0.00392435666510414	0.00192408561197959	HDAC1/HDAC2/PPARG/PPARA	4
BP	GO:0071559	response to transforming growth factor beta	5/39	293/18870	0.000325866631413027	0.00392435666510414	0.00192408561197959	HDAC1/HDAC2/PPARG/PPARA/IL4	5
BP	GO:0030888	regulation of B cell proliferation	3/39	65/18870	0.000326278620295751	0.00392435666510414	0.00192408561197959	CD22/IL4/IL10	3
BP	GO:0035601	protein deacylation	3/39	67/18870	0.000356818348349927	0.00426809639757029	0.00209261888505973	HDAC1/HDAC2/HDAC3	3
BP	GO:0051960	regulation of nervous system development	6/39	466/18870	0.000358822583282846	0.00426861619566533	0.00209287373856086	HDAC1/HDAC2/RARA/RARB/SLC7A5/F2	6
BP	GO:0035051	cardiocyte differentiation	4/39	165/18870	0.000365201207477014	0.00427228931819977	0.00209467464577259	HDAC3/RARA/RARB/PPARA	4
BP	GO:2000379	positive regulation of reactive oxygen species metabolic process	3/39	68/18870	0.000372754556053262	0.00427228931819977	0.00209467464577259	CD36/PARK7/F2	3
BP	GO:0010745	negative regulation of macrophage derived foam cell differentiation	2/39	14/18870	0.000372868612980228	0.00427228931819977	0.00209467464577259	PPARG/PPARA	2
BP	GO:0032736	positive regulation of interleukin-13 production	2/39	14/18870	0.000372868612980228	0.00427228931819977	0.00209467464577259	RARA/IL4	2
BP	GO:0045348	positive regulation of MHC class II biosynthetic process	2/39	14/18870	0.000372868612980228	0.00427228931819977	0.00209467464577259	IL4/IL10	2
BP	GO:0055012	ventricular cardiac muscle cell differentiation	2/39	14/18870	0.000372868612980228	0.00427228931819977	0.00209467464577259	RARA/RARB	2
BP	GO:0071696	ectodermal placode development	2/39	14/18870	0.000372868612980228	0.00427228931819977	0.00209467464577259	HDAC1/HDAC2	2
BP	GO:0043627	response to estrogen	3/39	69/18870	0.000389142241611964	0.00443129462630718	0.00217263387620602	AR/PELP1/RARA	3
BP	GO:0051146	striated muscle cell differentiation	5/39	305/18870	0.000391704085172679	0.00443129462630718	0.00217263387620602	HDAC3/RARA/RARB/PPARA/IL4	5
BP	GO:0043410	positive regulation of MAPK cascade	6/39	474/18870	0.000392852486392874	0.00443129462630718	0.00217263387620602	AR/CD36/ERBB2/FGF1/LPAR1/NMNAT1	6
BP	GO:0098732	macromolecule deacylation	3/39	70/18870	0.000405986796122104	0.00455584152143206	0.00223369837909828	HDAC1/HDAC2/HDAC3	3
BP	GO:0015850	organic hydroxy compound transport	5/39	308/18870	0.000409632693513163	0.00457318140399054	0.00224220000659836	CD36/PARK7/PPARG/RXRA/ABCC4	5
BP	GO:1903131	mononuclear cell differentiation	6/39	481/18870	0.000424662484324381	0.00470047554685065	0.00230461146653123	ERBB2/FASN/PPARG/RARA/IL4/IL10	6
BP	GO:0006820	monoatomic anion transport	4/39	172/18870	0.000427426782263363	0.00470047554685065	0.00230461146653123	GABRD/ABCC1/ABCB1/ABCC4	4
BP	GO:0010889	regulation of sequestering of triglyceride	2/39	15/18870	0.000429671398173303	0.00470047554685065	0.00230461146653123	PPARG/PPARA	2
BP	GO:0060766	negative regulation of androgen receptor signaling pathway	2/39	15/18870	0.000429671398173303	0.00470047554685065	0.00230461146653123	HDAC1/NCOR2	2
BP	GO:0050680	negative regulation of epithelial cell proliferation	4/39	173/18870	0.000436896229455824	0.0047319556792305	0.00232004596317468	ALOX5/AR/PPARG/VDR	4
BP	GO:1903034	regulation of response to wounding	4/39	173/18870	0.000436896229455824	0.0047319556792305	0.00232004596317468	ALOX5/CD36/IL10/F2	4
BP	GO:0014015	positive regulation of gliogenesis	3/39	72/18870	0.000441067895544073	0.00475348915148241	0.00233060367942517	HDAC1/HDAC2/SLC7A5	3
BP	GO:0007259	receptor signaling pathway via JAK-STAT	4/39	174/18870	0.000446514745312878	0.00477390506770526	0.00234061346549	HDAC2/IL4/IL10/F2	4
BP	GO:0002440	production of molecular mediator of immune response	5/39	314/18870	0.000447348017368798	0.00477390506770526	0.00234061346549	CD22/CD36/SLC7A5/IL4/IL10	5
BP	GO:0002067	glandular epithelial cell differentiation	3/39	73/18870	0.000459315042234719	0.00485402352885915	0.00237989500677571	FASN/RARA/RARB	3
BP	GO:0006809	nitric oxide biosynthetic process	3/39	73/18870	0.000459315042234719	0.00485402352885915	0.00237989500677571	CD36/KLRK1/IL10	3
BP	GO:0043588	skin development	5/39	317/18870	0.000467162383164244	0.00488948321225269	0.0023972806504481	ASAH1/HDAC1/HDAC2/HDAC3/VDR	5
BP	GO:0062197	cellular response to chemical stress	5/39	317/18870	0.000467162383164244	0.00488948321225269	0.0023972806504481	ALOX5/CD36/HDAC2/PARK7/ABCC1	5
BP	GO:0035265	organ growth	4/39	177/18870	0.00047627826391395	0.00496104201215632	0.00243236544753838	AR/RARA/RARB/PPARA	4
BP	GO:0009914	hormone transport	5/39	319/18870	0.000480735779900613	0.00498362758496969	0.00244343900160011	ALOX5/PARK7/PPARG/SLC7A5/F2	5
BP	GO:0030810	positive regulation of nucleotide biosynthetic process	2/39	16/18870	0.000490412096648314	0.00503130870112022	0.00246681673134729	PPARA/IL4	2
BP	GO:1900373	positive regulation of purine nucleotide biosynthetic process	2/39	16/18870	0.000490412096648314	0.00503130870112022	0.00246681673134729	PPARA/IL4	2
BP	GO:0031348	negative regulation of defense response	5/39	321/18870	0.000494605106180347	0.00503130870112022	0.00246681673134729	ALOX5/PPARG/PPARA/IL4/IL10	5
BP	GO:0015718	monocarboxylic acid transport	4/39	179/18870	0.000496890845540123	0.00503130870112022	0.00246681673134729	CD36/PPARG/PPARA/ABCC4	4
BP	GO:0090101	negative regulation of transmembrane receptor protein serine/threonine kinase signaling pathway	4/39	179/18870	0.000496890845540123	0.00503130870112022	0.00246681673134729	HDAC1/HDAC2/PPARG/PPARA	4
BP	GO:0022409	positive regulation of cell-cell adhesion	5/39	322/18870	0.000501652055774418	0.0050560024325042	0.00247892390134142	ALOX5/KLRK1/RARA/IL4/IL10	5
BP	GO:0048736	appendage development	4/39	182/18870	0.000528992342469283	0.00528264371355793	0.00259004459325859	HDAC1/HDAC2/RARA/RARB	4
BP	GO:0060173	limb development	4/39	182/18870	0.000528992342469283	0.00528264371355793	0.00259004459325859	HDAC1/HDAC2/RARA/RARB	4
BP	GO:0002637	regulation of immunoglobulin production	3/39	77/18870	0.00053713629484314	0.00531950125371471	0.0026081155966766	CD22/IL4/IL10	3
BP	GO:0008202	steroid metabolic process	5/39	327/18870	0.000538030819616674	0.00531950125371471	0.0026081155966766	ASAH1/CYP3A4/FGF1/SMPD1/IL4	5
BP	GO:1905952	regulation of lipid localization	4/39	183/18870	0.000540013678029835	0.00531950125371471	0.0026081155966766	CD36/PPARG/RXRA/PPARA	4
BP	GO:0032720	negative regulation of tumor necrosis factor production	3/39	78/18870	0.00055782556651714	0.00544567828837585	0.00266997934599188	RARA/IL4/IL10	3
BP	GO:0046209	nitric oxide metabolic process	3/39	78/18870	0.00055782556651714	0.00544567828837585	0.00266997934599188	CD36/KLRK1/IL10	3
BP	GO:0045685	regulation of glial cell differentiation	3/39	79/18870	0.000579018615072493	0.00560232677783474	0.00274678304413337	HDAC1/HDAC2/F2	3
BP	GO:2001057	reactive nitrogen species metabolic process	3/39	79/18870	0.000579018615072493	0.00560232677783474	0.00274678304413337	CD36/KLRK1/IL10	3
BP	GO:0061138	morphogenesis of a branching epithelium	4/39	187/18870	0.000585739779991548	0.00564228097806018	0.00276637231910307	AR/FGF1/VDR/IL10	4
BP	GO:1903556	negative regulation of tumor necrosis factor superfamily cytokine production	3/39	80/18870	0.000600720475956984	0.00576109460862711	0.00282462584104049	RARA/IL4/IL10	3
BP	GO:0033674	positive regulation of kinase activity	5/39	337/18870	0.000616722501325639	0.00577733701752336	0.00283258938460396	ERBB2/FGF1/PARK7/IL4/F2	5
BP	GO:0002534	cytokine production involved in inflammatory response	3/39	81/18870	0.000622936149816661	0.00577733701752336	0.00283258938460396	ALOX5/PPARA/F2	3
BP	GO:0002720	positive regulation of cytokine production involved in immune response	3/39	81/18870	0.000622936149816661	0.00577733701752336	0.00283258938460396	CD36/SLC7A5/IL4	3
BP	GO:1900015	regulation of cytokine production involved in inflammatory response	3/39	81/18870	0.000622936149816661	0.00577733701752336	0.00283258938460396	ALOX5/PPARA/F2	3
BP	GO:0002830	positive regulation of type 2 immune response	2/39	18/18870	0.000623644556324294	0.00577733701752336	0.00283258938460396	RARA/IL4	2
BP	GO:0030730	sequestering of triglyceride	2/39	18/18870	0.000623644556324294	0.00577733701752336	0.00283258938460396	PPARG/PPARA	2
BP	GO:1905288	vascular associated smooth muscle cell apoptotic process	2/39	18/18870	0.000623644556324294	0.00577733701752336	0.00283258938460396	PPARG/SLC7A5	2
BP	GO:1905459	regulation of vascular associated smooth muscle cell apoptotic process	2/39	18/18870	0.000623644556324294	0.00577733701752336	0.00283258938460396	PPARG/SLC7A5	2
BP	GO:0140115	export across plasma membrane	3/39	82/18870	0.000645670602632867	0.0059402922369723	0.00291248522993493	ABCC1/ABCB1/ABCC4	3
BP	GO:0071466	cellular response to xenobiotic stimulus	4/39	192/18870	0.00064669235652845	0.0059402922369723	0.00291248522993493	CYP3A4/ABCC1/ABCB1/ABCC4	4
BP	GO:0019216	regulation of lipid metabolic process	5/39	342/18870	0.000659171037350976	0.00602947625341628	0.00295621155185268	ASAH1/FGF1/PPARG/PPARA/F2	5
BP	GO:0070482	response to oxygen levels	5/39	343/18870	0.000667917753452223	0.00608392028981377	0.00298290509579632	HDAC2/LPAR1/PPARG/SLC7A5/PPARA	5
BP	GO:0002544	chronic inflammatory response	2/39	19/18870	0.000696105091672831	0.00618539095743573	0.00303265547994093	IL4/IL10	2
BP	GO:0045064	T-helper 2 cell differentiation	2/39	19/18870	0.000696105091672831	0.00618539095743573	0.00303265547994093	RARA/IL4	2
BP	GO:1903376	regulation of oxidative stress-induced neuron intrinsic apoptotic signaling pathway	2/39	19/18870	0.000696105091672831	0.00618539095743573	0.00303265547994093	PARK7/IL10	2
BP	GO:1903427	negative regulation of reactive oxygen species biosynthetic process	2/39	19/18870	0.000696105091672831	0.00618539095743573	0.00303265547994093	PARK7/PPARA	2
BP	GO:1903428	positive regulation of reactive oxygen species biosynthetic process	2/39	19/18870	0.000696105091672831	0.00618539095743573	0.00303265547994093	CD36/PARK7	2
BP	GO:2001169	regulation of ATP biosynthetic process	2/39	19/18870	0.000696105091672831	0.00618539095743573	0.00303265547994093	PPARA/IL4	2
BP	GO:0009895	negative regulation of catabolic process	5/39	349/18870	0.00072224388304405	0.00636568798942064	0.00312105389902692	NMNAT1/PARK7/SLC7A5/PPARA/IL10	5
BP	GO:0045765	regulation of angiogenesis	5/39	349/18870	0.00072224388304405	0.00636568798942064	0.00312105389902692	ALOX5/ERBB2/FGF1/PPARG/IL10	5
BP	GO:1901342	regulation of vasculature development	5/39	354/18870	0.000769994660554918	0.00664665711222064	0.00325881116543371	ALOX5/ERBB2/FGF1/PPARG/IL10	5
BP	GO:0003417	growth plate cartilage development	2/39	20/18870	0.000772441088374746	0.00664665711222064	0.00325881116543371	RARA/RARB	2
BP	GO:0042953	lipoprotein transport	2/39	20/18870	0.000772441088374746	0.00664665711222064	0.00325881116543371	CD36/PPARG	2
BP	GO:0043586	tongue development	2/39	20/18870	0.000772441088374746	0.00664665711222064	0.00325881116543371	HDAC1/HDAC2	2
BP	GO:0055093	response to hyperoxia	2/39	20/18870	0.000772441088374746	0.00664665711222064	0.00325881116543371	HDAC2/SLC7A5	2
BP	GO:1900221	regulation of amyloid-beta clearance	2/39	20/18870	0.000772441088374746	0.00664665711222064	0.00325881116543371	HDAC1/IL4	2
BP	GO:0032147	activation of protein kinase activity	3/39	88/18870	0.000793245439155811	0.00679880047654409	0.00333340603109819	FGF1/PARK7/IL4	3
BP	GO:0001763	morphogenesis of a branching structure	4/39	203/18870	0.000796442031397821	0.00679942863667866	0.00333371401377664	AR/FGF1/VDR/IL10	4
BP	GO:0022408	negative regulation of cell-cell adhesion	4/39	205/18870	0.00082609013315676	0.00702499304641511	0.00344430672294801	ERBB2/PPARA/IL4/IL10	4
BP	GO:0032616	interleukin-13 production	2/39	21/18870	0.000852637045708441	0.0070577598802558	0.00346037208064182	RARA/IL4	2
BP	GO:0032656	regulation of interleukin-13 production	2/39	21/18870	0.000852637045708441	0.0070577598802558	0.00346037208064182	RARA/IL4	2
BP	GO:0036480	neuron intrinsic apoptotic signaling pathway in response to oxidative stress	2/39	21/18870	0.000852637045708441	0.0070577598802558	0.00346037208064182	PARK7/IL10	2
BP	GO:0044872	lipoprotein localization	2/39	21/18870	0.000852637045708441	0.0070577598802558	0.00346037208064182	CD36/PPARG	2
BP	GO:0045981	positive regulation of nucleotide metabolic process	2/39	21/18870	0.000852637045708441	0.0070577598802558	0.00346037208064182	PPARA/IL4	2
BP	GO:0060444	branching involved in mammary gland duct morphogenesis	2/39	21/18870	0.000852637045708441	0.0070577598802558	0.00346037208064182	AR/VDR	2
BP	GO:1900544	positive regulation of purine nucleotide metabolic process	2/39	21/18870	0.000852637045708441	0.0070577598802558	0.00346037208064182	PPARA/IL4	2
BP	GO:0042475	odontogenesis of dentin-containing tooth	3/39	93/18870	0.000931374974155407	0.00763725443490112	0.00374449435340267	HDAC1/HDAC2/PPARA	3
BP	GO:1900182	positive regulation of protein localization to nucleus	3/39	93/18870	0.000931374974155407	0.00763725443490112	0.00374449435340267	HDAC3/PARK7/F2	3
BP	GO:0045619	regulation of lymphocyte differentiation	4/39	212/18870	0.000936017339891572	0.00763725443490112	0.00374449435340267	ERBB2/RARA/IL4/IL10	4
BP	GO:0010888	negative regulation of lipid storage	2/39	22/18870	0.000936677507633716	0.00763725443490112	0.00374449435340267	PPARG/PPARA	2
BP	GO:0019915	lipid storage	3/39	94/18870	0.000960709688244768	0.00780397384816739	0.00382623575758128	CD36/PPARG/PPARA	3
BP	GO:0002064	epithelial cell development	4/39	214/18870	0.000969230916195289	0.00784392455225704	0.00384582331841919	AR/FASN/RARA/RARB	4
BP	GO:0030336	negative regulation of cell migration	5/39	373/18870	0.000973303993138947	0.00784771404838329	0.00384768128281829	HDAC1/HDAC2/KLRK1/PPARG/IL4	5
BP	GO:0001759	organ induction	2/39	23/18870	0.00102454706268081	0.00820014321858868	0.00402047492863135	AR/FGF1	2
BP	GO:0046823	negative regulation of nucleocytoplasmic transport	2/39	23/18870	0.00102454706268081	0.00820014321858868	0.00402047492863135	CD36/PARK7	2
BP	GO:0050679	positive regulation of epithelial cell proliferation	4/39	218/18870	0.00103813857711285	0.00827848967902807	0.00405888766991488	AR/ERBB2/FGF1/IL10	4
BP	GO:0001818	negative regulation of cytokine production	5/39	381/18870	0.00106993196266685	0.00846997048263899	0.00415276941681983	RARA/PPARA/IL4/IL10/F2	5
BP	GO:0050863	regulation of T cell activation	5/39	381/18870	0.00106993196266685	0.00846997048263899	0.00415276941681983	ERBB2/KLRK1/RARA/IL4/IL10	5
BP	GO:0001657	ureteric bud development	3/39	98/18870	0.00108389576779007	0.00854942422637313	0.00419172505163666	FGF1/RARA/RARB	3
BP	GO:0003300	cardiac muscle hypertrophy	3/39	99/18870	0.00111617632325349	0.00858669066621543	0.00420999653581338	HDAC2/PPARG/PPARA	3
BP	GO:0072163	mesonephric epithelium development	3/39	99/18870	0.00111617632325349	0.00858669066621543	0.00420999653581338	FGF1/RARA/RARB	3
BP	GO:0072164	mesonephric tubule development	3/39	99/18870	0.00111617632325349	0.00858669066621543	0.00420999653581338	FGF1/RARA/RARB	3
BP	GO:0098869	cellular oxidant detoxification	3/39	99/18870	0.00111617632325349	0.00858669066621543	0.00420999653581338	CD36/PARK7/ALB	3
BP	GO:2001237	negative regulation of extrinsic apoptotic signaling pathway	3/39	99/18870	0.00111617632325349	0.00858669066621543	0.00420999653581338	AR/PARK7/IL4	3
BP	GO:0035357	peroxisome proliferator activated receptor signaling pathway	2/39	24/18870	0.00111623034383967	0.00858669066621543	0.00420999653581338	PPARG/RXRA	2
BP	GO:1903578	regulation of ATP metabolic process	2/39	24/18870	0.00111623034383967	0.00858669066621543	0.00420999653581338	PPARA/IL4	2
BP	GO:0050866	negative regulation of cell activation	4/39	223/18870	0.0011290396532951	0.00865464551135013	0.004243314338181	ERBB2/IL4/IL10/F2	4
BP	GO:2000146	negative regulation of cell motility	5/39	388/18870	0.00116019315373861	0.00886224735329456	0.00434510012148088	HDAC1/HDAC2/KLRK1/PPARG/IL4	5
BP	GO:0120162	positive regulation of cold-induced thermogenesis	3/39	101/18870	0.00118254894497277	0.00893541495545903	0.00438097370347192	CD36/HDAC3/IL4	3
BP	GO:0033157	regulation of intracellular protein transport	4/39	226/18870	0.00118618967484045	0.00893541495545903	0.00438097370347192	CD36/ERBB2/HDAC3/PARK7	4
BP	GO:0042180	cellular ketone metabolic process	4/39	226/18870	0.00118618967484045	0.00893541495545903	0.00438097370347192	NCOR2/PARK7/PPARG/PPARA	4
BP	GO:0072330	monocarboxylic acid biosynthetic process	4/39	226/18870	0.00118618967484045	0.00893541495545903	0.00438097370347192	ALOX5/CYP3A4/FASN/PARK7	4
BP	GO:0014897	striated muscle hypertrophy	3/39	102/18870	0.00121664964487697	0.0091332630237833	0.00447797727733301	HDAC2/PPARG/PPARA	3
BP	GO:0007179	transforming growth factor beta receptor signaling pathway	4/39	229/18870	0.00124534295300876	0.00929768941406286	0.0045585944278025	HDAC1/HDAC2/PPARG/PPARA	4
BP	GO:0001823	mesonephros development	3/39	103/18870	0.00125136564001857	0.00929768941406286	0.0045585944278025	FGF1/RARA/RARB	3
BP	GO:1901655	cellular response to ketone	3/39	103/18870	0.00125136564001857	0.00929768941406286	0.0045585944278025	AR/EIF4E/PARK7	3
BP	GO:0014896	muscle hypertrophy	3/39	104/18870	0.00128670116757706	0.00945031978979721	0.00463342807187794	HDAC2/PPARG/PPARA	3
BP	GO:0042100	B cell proliferation	3/39	104/18870	0.00128670116757706	0.00945031978979721	0.00463342807187794	CD22/IL4/IL10	3
BP	GO:2001233	regulation of apoptotic signaling pathway	5/39	398/18870	0.00129881300662463	0.00945031978979721	0.00463342807187794	AR/HDAC1/PARK7/IL4/IL10	5
BP	GO:0050920	regulation of chemotaxis	4/39	232/18870	0.00130653729225979	0.00945031978979721	0.00463342807187794	FGF1/KLRK1/LPAR1/IL4	4
BP	GO:0018904	ether metabolic process	2/39	26/18870	0.00131097683808854	0.00945031978979721	0.00463342807187794	ALOX5/FASN	2
BP	GO:0032148	activation of protein kinase B activity	2/39	26/18870	0.00131097683808854	0.00945031978979721	0.00463342807187794	FGF1/PARK7	2
BP	GO:0032967	positive regulation of collagen biosynthetic process	2/39	26/18870	0.00131097683808854	0.00945031978979721	0.00463342807187794	HDAC2/F2	2
BP	GO:1900407	regulation of cellular response to oxidative stress	2/39	26/18870	0.00131097683808854	0.00945031978979721	0.00463342807187794	ALOX5/CD36	2
BP	GO:1902455	negative regulation of stem cell population maintenance	2/39	26/18870	0.00131097683808854	0.00945031978979721	0.00463342807187794	HDAC1/HDAC2	2
BP	GO:0006979	response to oxidative stress	5/39	400/18870	0.00132794926658847	0.00954107443354162	0.00467792446177076	ALOX5/CD36/HDAC2/PARK7/ABCC1	5
BP	GO:0046425	regulation of receptor signaling pathway via JAK-STAT	3/39	106/18870	0.00135924761065049	0.00973382252758588	0.00477242755263017	IL4/IL10/F2	3
BP	GO:0002573	myeloid leukocyte differentiation	4/39	235/18870	0.00136981047371786	0.00977730295502877	0.00479374571302815	FASN/PPARG/RARA/IL4	4
BP	GO:0002526	acute inflammatory response	3/39	107/18870	0.00139646684289321	0.0098663421962702	0.00483740105264028	PARK7/IL4/F2	3
BP	GO:0010714	positive regulation of collagen metabolic process	2/39	27/18870	0.00141400953846408	0.0098663421962702	0.00483740105264028	HDAC2/F2	2
BP	GO:0010875	positive regulation of cholesterol efflux	2/39	27/18870	0.00141400953846408	0.0098663421962702	0.00483740105264028	PPARG/RXRA	2
BP	GO:0032753	positive regulation of interleukin-4 production	2/39	27/18870	0.00141400953846408	0.0098663421962702	0.00483740105264028	RARA/SLC7A5	2
BP	GO:0036296	response to increased oxygen levels	2/39	27/18870	0.00141400953846408	0.0098663421962702	0.00483740105264028	HDAC2/SLC7A5	2
BP	GO:0048714	positive regulation of oligodendrocyte differentiation	2/39	27/18870	0.00141400953846408	0.0098663421962702	0.00483740105264028	HDAC1/HDAC2	2
BP	GO:2000272	negative regulation of signaling receptor activity	2/39	27/18870	0.00141400953846408	0.0098663421962702	0.00483740105264028	PPARG/PPARA	2
BP	GO:0050670	regulation of lymphocyte proliferation	4/39	238/18870	0.00143520024670208	0.0099822074666787	0.00489420901347204	CD22/ERBB2/IL4/IL10	4
BP	GO:0046822	regulation of nucleocytoplasmic transport	3/39	109/18870	0.00147281788606309	0.0102112246431827	0.00500649459090841	CD36/HDAC3/PARK7	3
BP	GO:0030595	leukocyte chemotaxis	4/39	240/18870	0.00147998793660005	0.010228361072947	0.00501489646687534	ALOX5/KLRK1/IL4/IL10	4
BP	GO:0001708	cell fate specification	3/39	110/18870	0.00151195782660942	0.0102818962200687	0.00504114438853546	AR/HDAC1/HDAC2	3
BP	GO:0003156	regulation of animal organ formation	2/39	28/18870	0.00152079493930276	0.0102818962200687	0.00504114438853546	AR/FGF1	2
BP	GO:0030194	positive regulation of blood coagulation	2/39	28/18870	0.00152079493930276	0.0102818962200687	0.00504114438853546	CD36/F2	2
BP	GO:0042759	long-chain fatty acid biosynthetic process	2/39	28/18870	0.00152079493930276	0.0102818962200687	0.00504114438853546	ALOX5/CYP3A4	2
BP	GO:0090594	inflammatory response to wounding	2/39	28/18870	0.00152079493930276	0.0102818962200687	0.00504114438853546	ALOX5/PPARG	2
BP	GO:1900048	positive regulation of hemostasis	2/39	28/18870	0.00152079493930276	0.0102818962200687	0.00504114438853546	CD36/F2	2
BP	GO:1903672	positive regulation of sprouting angiogenesis	2/39	28/18870	0.00152079493930276	0.0102818962200687	0.00504114438853546	FGF1/IL10	2
BP	GO:0032944	regulation of mononuclear cell proliferation	4/39	242/18870	0.00152574425599402	0.0102834218120711	0.0050418923760076	CD22/ERBB2/IL4/IL10	4
BP	GO:0051347	positive regulation of transferase activity	5/39	414/18870	0.00154568342264841	0.0103624270523917	0.00508062811262488	ERBB2/FGF1/PARK7/IL4/F2	5
BP	GO:1902106	negative regulation of leukocyte differentiation	3/39	111/18870	0.00155174608134115	0.0103624270523917	0.00508062811262488	ERBB2/RARA/IL4	3
BP	GO:1905954	positive regulation of lipid localization	3/39	111/18870	0.00155174608134115	0.0103624270523917	0.00508062811262488	CD36/PPARG/RXRA	3
BP	GO:0009913	epidermal cell differentiation	4/39	245/18870	0.00159621930487014	0.0106268178186615	0.00521025712260849	ASAH1/HDAC1/HDAC2/VDR	4
BP	GO:0042692	muscle cell differentiation	5/39	419/18870	0.00162949715703129	0.0106456828691805	0.00521950652967583	HDAC3/RARA/RARB/PPARA/IL4	5
BP	GO:0001773	myeloid dendritic cell activation	2/39	29/18870	0.00163131789424109	0.0106456828691805	0.00521950652967583	IL4/IL10	2
BP	GO:0003416	endochondral bone growth	2/39	29/18870	0.00163131789424109	0.0106456828691805	0.00521950652967583	RARA/RARB	2
BP	GO:0032770	positive regulation of monooxygenase activity	2/39	29/18870	0.00163131789424109	0.0106456828691805	0.00521950652967583	PARK7/VDR	2
BP	GO:0060603	mammary gland duct morphogenesis	2/39	29/18870	0.00163131789424109	0.0106456828691805	0.00521950652967583	AR/VDR	2
BP	GO:0097421	liver regeneration	2/39	29/18870	0.00163131789424109	0.0106456828691805	0.00521950652967583	SLC7A5/IL10	2
BP	GO:0032355	response to estradiol	3/39	113/18870	0.0016332834535169	0.0106456828691805	0.00521950652967583	NCOR2/RARA/IL10	3
BP	GO:0048738	cardiac muscle tissue development	4/39	247/18870	0.00164444595753694	0.0106864443270385	0.00523949159761965	HDAC3/RARA/RARB/PPARA	4
BP	GO:0042752	regulation of circadian rhythm	3/39	114/18870	0.00167504045460862	0.0108206619278426	0.00530529758229937	HDAC3/PPARG/PPARA	3
BP	GO:2001243	negative regulation of intrinsic apoptotic signaling pathway	3/39	114/18870	0.00167504045460862	0.0108206619278426	0.00530529758229937	HDAC1/PARK7/IL10	3
BP	GO:0040013	negative regulation of locomotion	5/39	423/18870	0.00169892797829986	0.0109425035762095	0.00536503572094694	HDAC1/HDAC2/KLRK1/PPARG/IL4	5
BP	GO:1901617	organic hydroxy compound biosynthetic process	4/39	251/18870	0.00174393318226477	0.0111767391342919	0.00547987983568504	ASAH1/CYP3A4/FGF1/PARK7	4
BP	GO:0050820	positive regulation of coagulation	2/39	30/18870	0.00174556330071624	0.0111767391342919	0.00547987983568504	CD36/F2	2
BP	GO:1903707	negative regulation of hemopoiesis	3/39	118/18870	0.00184874778523982	0.0118027094676454	0.00578678886937237	ERBB2/RARA/IL4	3
BP	GO:1990748	cellular detoxification	3/39	119/18870	0.00189386355380299	0.0120553829141202	0.00591067295646731	CD36/PARK7/ALB	3
BP	GO:0006898	receptor-mediated endocytosis	4/39	258/18870	0.00192800088324712	0.0121690061047577	0.00596638164070515	CD36/HMMR/LPAR1/IL4	4
BP	GO:0009636	response to toxic substance	4/39	258/18870	0.00192800088324712	0.0121690061047577	0.00596638164070515	CD36/PARK7/ALB/ABCB1	4
BP	GO:0016570	histone modification	3/39	120/18870	0.00193966243378546	0.0121690061047577	0.00596638164070515	HDAC1/HDAC2/HDAC3	3
BP	GO:0030326	embryonic limb morphogenesis	3/39	120/18870	0.00193966243378546	0.0121690061047577	0.00596638164070515	HDAC1/HDAC2/RARB	3
BP	GO:0035113	embryonic appendage morphogenesis	3/39	120/18870	0.00193966243378546	0.0121690061047577	0.00596638164070515	HDAC1/HDAC2/RARB	3
BP	GO:0030149	sphingolipid catabolic process	2/39	32/18870	0.00198516127637526	0.0121798436746997	0.00597169522817276	ASAH1/SMPD1	2
BP	GO:0030808	regulation of nucleotide biosynthetic process	2/39	32/18870	0.00198516127637526	0.0121798436746997	0.00597169522817276	PPARA/IL4	2
BP	GO:0034391	regulation of smooth muscle cell apoptotic process	2/39	32/18870	0.00198516127637526	0.0121798436746997	0.00597169522817276	PPARG/SLC7A5	2
BP	GO:0061037	negative regulation of cartilage development	2/39	32/18870	0.00198516127637526	0.0121798436746997	0.00597169522817276	RARA/RARB	2
BP	GO:0098868	bone growth	2/39	32/18870	0.00198516127637526	0.0121798436746997	0.00597169522817276	RARA/RARB	2
BP	GO:1900371	regulation of purine nucleotide biosynthetic process	2/39	32/18870	0.00198516127637526	0.0121798436746997	0.00597169522817276	PPARA/IL4	2
BP	GO:0045471	response to ethanol	3/39	121/18870	0.00198614814171722	0.0121798436746997	0.00597169522817276	HDAC2/RARA/PPARA	3
BP	GO:0051702	biological process involved in interaction with symbiont	3/39	121/18870	0.00198614814171722	0.0121798436746997	0.00597169522817276	FASN/HDAC1/F2	3
BP	GO:0022612	gland morphogenesis	3/39	122/18870	0.00203332436460856	0.0124340770479085	0.00609634413682721	AR/FGF1/VDR	3
BP	GO:0051098	regulation of binding	4/39	262/18870	0.00203902871203644	0.0124340770479085	0.00609634413682721	PARK7/PPARG/RARA/IL10	4
BP	GO:0002065	columnar/cuboidal epithelial cell differentiation	3/39	123/18870	0.00208119476007058	0.0126557569627755	0.00620503230435626	FASN/RARA/RARB	3
BP	GO:0014706	striated muscle tissue development	4/39	264/18870	0.00209617285786961	0.01271133234424	0.00623228053915786	HDAC3/RARA/RARB/PPARA	4
BP	GO:0034390	smooth muscle cell apoptotic process	2/39	33/18870	0.00211048385845714	0.0127625648885033	0.0062573995101624	PPARG/SLC7A5	2
BP	GO:0002698	negative regulation of immune effector process	3/39	125/18870	0.0021790325528756	0.0131339114947121	0.00643946824729254	CD22/IL4/IL10	3
BP	GO:0070663	regulation of leukocyte proliferation	4/39	267/18870	0.00218395772213403	0.0131339114947121	0.00643946824729254	CD22/ERBB2/IL4/IL10	4
BP	GO:0002828	regulation of type 2 immune response	2/39	34/18870	0.00223946891765513	0.0132481625916718	0.0064954847897663	RARA/IL4	2
BP	GO:0006691	leukotriene metabolic process	2/39	34/18870	0.00223946891765513	0.0132481625916718	0.0064954847897663	ALOX5/ABCC1	2
BP	GO:0031128	developmental induction	2/39	34/18870	0.00223946891765513	0.0132481625916718	0.0064954847897663	AR/FGF1	2
BP	GO:0060351	cartilage development involved in endochondral bone morphogenesis	2/39	34/18870	0.00223946891765513	0.0132481625916718	0.0064954847897663	RARA/RARB	2
BP	GO:0071353	cellular response to interleukin-4	2/39	34/18870	0.00223946891765513	0.0132481625916718	0.0064954847897663	FASN/IL4	2
BP	GO:1902176	negative regulation of oxidative stress-induced intrinsic apoptotic signaling pathway	2/39	34/18870	0.00223946891765513	0.0132481625916718	0.0064954847897663	PARK7/IL10	2
BP	GO:0051099	positive regulation of binding	3/39	127/18870	0.00227969019759357	0.0134495543635805	0.00659422581760058	PARK7/PPARG/RARA	3
BP	GO:0030301	cholesterol transport	3/39	128/18870	0.00233108529949318	0.0136255016233082	0.00668049157267826	CD36/PPARG/RXRA	3
BP	GO:0097237	cellular response to toxic substance	3/39	128/18870	0.00233108529949318	0.0136255016233082	0.00668049157267826	CD36/PARK7/ALB	3
BP	GO:0098773	skin epidermis development	3/39	128/18870	0.00233108529949318	0.0136255016233082	0.00668049157267826	HDAC1/HDAC2/HDAC3	3
BP	GO:0010614	negative regulation of cardiac muscle hypertrophy	2/39	35/18870	0.00237210156877989	0.0136255016233082	0.00668049157267826	PPARG/PPARA	2
BP	GO:0030224	monocyte differentiation	2/39	35/18870	0.00237210156877989	0.0136255016233082	0.00668049157267826	FASN/PPARG	2
BP	GO:0032633	interleukin-4 production	2/39	35/18870	0.00237210156877989	0.0136255016233082	0.00668049157267826	RARA/SLC7A5	2
BP	GO:0032673	regulation of interleukin-4 production	2/39	35/18870	0.00237210156877989	0.0136255016233082	0.00668049157267826	RARA/SLC7A5	2
BP	GO:0070633	transepithelial transport	2/39	35/18870	0.00237210156877989	0.0136255016233082	0.00668049157267826	ABCC1/ABCB1	2
BP	GO:0110110	positive regulation of animal organ morphogenesis	2/39	35/18870	0.00237210156877989	0.0136255016233082	0.00668049157267826	AR/FGF1	2
BP	GO:1902882	regulation of response to oxidative stress	2/39	35/18870	0.00237210156877989	0.0136255016233082	0.00668049157267826	ALOX5/CD36	2
BP	GO:1903039	positive regulation of leukocyte cell-cell adhesion	4/39	275/18870	0.00243044707223988	0.0138104882093762	0.00677118924851075	ALOX5/KLRK1/RARA/IL4	4
BP	GO:0032612	interleukin-1 production	3/39	130/18870	0.00243602548112103	0.0138104882093762	0.00677118924851075	CD36/HDAC2/IL10	3
BP	GO:0032652	regulation of interleukin-1 production	3/39	130/18870	0.00243602548112103	0.0138104882093762	0.00677118924851075	CD36/HDAC2/IL10	3
BP	GO:0045621	positive regulation of lymphocyte differentiation	3/39	130/18870	0.00243602548112103	0.0138104882093762	0.00677118924851075	RARA/IL4/IL10	3
BP	GO:0050864	regulation of B cell activation	3/39	130/18870	0.00243602548112103	0.0138104882093762	0.00677118924851075	CD22/IL4/IL10	3
BP	GO:0018108	peptidyl-tyrosine phosphorylation	4/39	276/18870	0.00246255053277561	0.0138885298182707	0.00680945252313735	CD36/ERBB2/HDAC2/IL4	4
BP	GO:0021537	telencephalon development	4/39	276/18870	0.00246255053277561	0.0138885298182707	0.00680945252313735	HDAC1/LPAR1/RARA/RARB	4
BP	GO:0010092	specification of animal organ identity	2/39	36/18870	0.00250836696979258	0.0140740074568001	0.00690039095868061	AR/FGF1	2
BP	GO:0070670	response to interleukin-4	2/39	36/18870	0.00250836696979258	0.0140740074568001	0.00690039095868061	FASN/IL4	2
BP	GO:0018212	peptidyl-tyrosine modification	4/39	278/18870	0.00252763388003078	0.0141456528453137	0.00693551820958251	CD36/ERBB2/HDAC2/IL4	4
BP	GO:0042476	odontogenesis	3/39	132/18870	0.00254385519212698	0.0141999301365652	0.00696212999950543	HDAC1/HDAC2/PPARA	3
BP	GO:0050868	negative regulation of T cell activation	3/39	133/18870	0.00259886209950611	0.0144329663026143	0.00707638606041673	ERBB2/IL4/IL10	3
BP	GO:0061041	regulation of wound healing	3/39	133/18870	0.00259886209950611	0.0144329663026143	0.00707638606041673	ALOX5/CD36/F2	3
BP	GO:0014741	negative regulation of muscle hypertrophy	2/39	37/18870	0.0026482503216973	0.0146325912445051	0.00717426082340653	PPARG/PPARA	2
BP	GO:0033144	negative regulation of intracellular steroid hormone receptor signaling pathway	2/39	37/18870	0.0026482503216973	0.0146325912445051	0.00717426082340653	HDAC1/NCOR2	2
BP	GO:0045860	positive regulation of protein kinase activity	4/39	282/18870	0.00266134402375155	0.0146677112397649	0.00719147992027735	ERBB2/FGF1/PARK7/IL4	4
BP	GO:0071900	regulation of protein serine/threonine kinase activity	4/39	285/18870	0.00276476947099941	0.0151184357278124	0.00741246709764851	ERBB2/FGF1/PPARG/SMPD1	4
BP	GO:0032373	positive regulation of sterol transport	2/39	38/18870	0.00279173686843389	0.0151184357278124	0.00741246709764851	PPARG/RXRA	2
BP	GO:0032376	positive regulation of cholesterol transport	2/39	38/18870	0.00279173686843389	0.0151184357278124	0.00741246709764851	PPARG/RXRA	2
BP	GO:0032965	regulation of collagen biosynthetic process	2/39	38/18870	0.00279173686843389	0.0151184357278124	0.00741246709764851	HDAC2/F2	2
BP	GO:0045429	positive regulation of nitric oxide biosynthetic process	2/39	38/18870	0.00279173686843389	0.0151184357278124	0.00741246709764851	CD36/KLRK1	2
BP	GO:0046466	membrane lipid catabolic process	2/39	38/18870	0.00279173686843389	0.0151184357278124	0.00741246709764851	ASAH1/SMPD1	2
BP	GO:0071404	cellular response to low-density lipoprotein particle stimulus	2/39	38/18870	0.00279173686843389	0.0151184357278124	0.00741246709764851	CD36/PPARG	2
BP	GO:0046034	ATP metabolic process	3/39	137/18870	0.0028262477310494	0.0152580350588706	0.00748091170838423	NMNAT1/PPARA/IL4	3
BP	GO:0010721	negative regulation of cell development	4/39	287/18870	0.00283523643604012	0.0152580350588706	0.00748091170838423	ERBB2/RARA/IL4/F2	4
BP	GO:1903829	positive regulation of protein localization	5/39	476/18870	0.0028385412029594	0.0152580350588706	0.00748091170838423	ERBB2/HDAC3/PARK7/PPARG/F2	5
BP	GO:0045191	regulation of isotype switching	2/39	39/18870	0.00293881189677085	0.0156722765716157	0.00768401152895983	IL4/IL10	2
BP	GO:0055094	response to lipoprotein particle	2/39	39/18870	0.00293881189677085	0.0156722765716157	0.00768401152895983	CD36/PPARG	2
BP	GO:1904407	positive regulation of nitric oxide metabolic process	2/39	39/18870	0.00293881189677085	0.0156722765716157	0.00768401152895983	CD36/KLRK1	2
BP	GO:0043467	regulation of generation of precursor metabolites and energy	3/39	139/18870	0.00294440106467194	0.0156722765716157	0.00768401152895983	PARK7/PPARA/IL4	3
BP	GO:0023061	signal release	5/39	484/18870	0.00304946060338936	0.0161918920331186	0.0079387754861022	ALOX5/PARK7/PPARG/ABCC4/F2	5
BP	GO:0015918	sterol transport	3/39	141/18870	0.00306556224640644	0.0162377834803572	0.00796127575324916	CD36/PPARG/RXRA	3
BP	GO:0090092	regulation of transmembrane receptor protein serine/threonine kinase signaling pathway	4/39	297/18870	0.00320617001318315	0.016933973352416	0.00830261295329152	HDAC1/HDAC2/PPARG/PPARA	4
BP	GO:0043388	positive regulation of DNA binding	2/39	41/18870	0.00324366875882291	0.016933973352416	0.00830261295329152	PARK7/PPARG	2
BP	GO:0045923	positive regulation of fatty acid metabolic process	2/39	41/18870	0.00324366875882291	0.016933973352416	0.00830261295329152	PPARG/PPARA	2
BP	GO:0050892	intestinal absorption	2/39	41/18870	0.00324366875882291	0.016933973352416	0.00830261295329152	CD36/VDR	2
BP	GO:0051154	negative regulation of striated muscle cell differentiation	2/39	41/18870	0.00324366875882291	0.016933973352416	0.00830261295329152	HDAC3/PPARA	2
BP	GO:1900016	negative regulation of cytokine production involved in inflammatory response	2/39	41/18870	0.00324366875882291	0.016933973352416	0.00830261295329152	PPARA/F2	2
BP	GO:1904019	epithelial cell apoptotic process	3/39	144/18870	0.00325299847900848	0.0169420518870848	0.00830657380436816	PPARA/IL4/IL10	3
BP	GO:0030534	adult behavior	3/39	145/18870	0.00331700804261329	0.0172341921450337	0.00844980820301439	HDAC2/PARK7/PPARA	3
BP	GO:0035107	appendage morphogenesis	3/39	146/18870	0.00338178806127145	0.0173823810860239	0.0085224642415822	HDAC1/HDAC2/RARB	3
BP	GO:0035108	limb morphogenesis	3/39	146/18870	0.00338178806127145	0.0173823810860239	0.0085224642415822	HDAC1/HDAC2/RARB	3
BP	GO:0007595	lactation	2/39	42/18870	0.00340142137925869	0.0173823810860239	0.0085224642415822	NCOR2/VDR	2
BP	GO:0030851	granulocyte differentiation	2/39	42/18870	0.00340142137925869	0.0173823810860239	0.0085224642415822	FASN/RARA	2
BP	GO:0071402	cellular response to lipoprotein particle stimulus	2/39	42/18870	0.00340142137925869	0.0173823810860239	0.0085224642415822	CD36/PPARG	2
BP	GO:1901983	regulation of protein acetylation	2/39	42/18870	0.00340142137925869	0.0173823810860239	0.0085224642415822	HDAC2/PARK7	2
BP	GO:1904706	negative regulation of vascular associated smooth muscle cell proliferation	2/39	42/18870	0.00340142137925869	0.0173823810860239	0.0085224642415822	PPARG/IL10	2
BP	GO:0010712	regulation of collagen metabolic process	2/39	43/18870	0.00356270405452382	0.0179953752359591	0.00882301114003457	HDAC2/F2	2
BP	GO:0045622	regulation of T-helper cell differentiation	2/39	43/18870	0.00356270405452382	0.0179953752359591	0.00882301114003457	RARA/IL4	2
BP	GO:0060443	mammary gland morphogenesis	2/39	43/18870	0.00356270405452382	0.0179953752359591	0.00882301114003457	AR/VDR	2
BP	GO:0090317	negative regulation of intracellular protein transport	2/39	43/18870	0.00356270405452382	0.0179953752359591	0.00882301114003457	CD36/PARK7	2
BP	GO:1904646	cellular response to amyloid-beta	2/39	43/18870	0.00356270405452382	0.0179953752359591	0.00882301114003457	CD36/ABCC1	2
BP	GO:0046651	lymphocyte proliferation	4/39	307/18870	0.00360906665829164	0.0181873567479188	0.00891713838086678	CD22/ERBB2/IL4/IL10	4
BP	GO:0072073	kidney epithelium development	3/39	150/18870	0.00364867203382975	0.0182306996767561	0.0089383891266256	FGF1/RARA/RARB	3
BP	GO:0120161	regulation of cold-induced thermogenesis	3/39	150/18870	0.00364867203382975	0.0182306996767561	0.0089383891266256	CD36/HDAC3/IL4	3
BP	GO:0046879	hormone secretion	4/39	308/18870	0.00365116447361767	0.0182306996767561	0.0089383891266256	ALOX5/PARK7/PPARG/F2	4
BP	GO:0051222	positive regulation of protein transport	4/39	308/18870	0.00365116447361767	0.0182306996767561	0.0089383891266256	ERBB2/HDAC3/PPARG/F2	4
BP	GO:0001890	placenta development	3/39	151/18870	0.00371734860752727	0.0184008446079887	0.00902181003916572	PPARG/VDR/IL10	3
BP	GO:0106106	cold-induced thermogenesis	3/39	151/18870	0.00371734860752727	0.0184008446079887	0.00902181003916572	CD36/HDAC3/IL4	3
BP	GO:0006862	nucleotide transport	2/39	44/18870	0.00372750228393341	0.0184008446079887	0.00902181003916572	ABCC1/ABCC4	2
BP	GO:0032689	negative regulation of type II interferon production	2/39	44/18870	0.00372750228393341	0.0184008446079887	0.00902181003916572	RARA/IL10	2
BP	GO:1903573	negative regulation of response to endoplasmic reticulum stress	2/39	44/18870	0.00372750228393341	0.0184008446079887	0.00902181003916572	ALOX5/PARK7	2
BP	GO:0034504	protein localization to nucleus	4/39	310/18870	0.00373636314000868	0.0184028564610835	0.00902279643717265	CD36/HDAC3/PARK7/F2	4
BP	GO:0015748	organophosphate ester transport	3/39	152/18870	0.00378681316418846	0.0186092376036981	0.00912398371982203	ABCC1/ABCB1/ABCC4	3
BP	GO:0007162	negative regulation of cell adhesion	4/39	312/18870	0.00382290772778151	0.0187443020796855	0.00919020492169381	ERBB2/PPARA/IL4/IL10	4
BP	GO:0032368	regulation of lipid transport	3/39	153/18870	0.00385706853364631	0.018869299320782	0.00925149022617943	PPARG/RXRA/PPARA	3
BP	GO:0031641	regulation of myelination	2/39	45/18870	0.00389580160899422	0.0189311609437063	0.00928182056278229	RARA/RARB	2
BP	GO:0045687	positive regulation of glial cell differentiation	2/39	45/18870	0.00389580160899422	0.0189311609437063	0.00928182056278229	HDAC1/HDAC2	2
BP	GO:0048713	regulation of oligodendrocyte differentiation	2/39	45/18870	0.00389580160899422	0.0189311609437063	0.00928182056278229	HDAC1/HDAC2	2
BP	GO:0032943	mononuclear cell proliferation	4/39	314/18870	0.00391080845059722	0.0189617594586863	0.00929682280835912	CD22/ERBB2/IL4/IL10	4
BP	GO:0034614	cellular response to reactive oxygen species	3/39	154/18870	0.00392811751988745	0.019003359646211	0.00931721909980321	CD36/HDAC2/PARK7	3
BP	GO:0045807	positive regulation of endocytosis	3/39	155/18870	0.00399996290116114	0.0193080249131437	0.00946659442590127	CD36/SMPD1/IL4	3
BP	GO:0032768	regulation of monooxygenase activity	2/39	46/18870	0.00406758761329933	0.019528780562337	0.00957482943220257	PARK7/VDR	2
BP	GO:1902175	regulation of oxidative stress-induced intrinsic apoptotic signaling pathway	2/39	46/18870	0.00406758761329933	0.019528780562337	0.00957482943220257	PARK7/IL10	2
BP	GO:0048754	branching morphogenesis of an epithelial tube	3/39	156/18870	0.00407260743008774	0.019528780562337	0.00957482943220257	AR/FGF1/VDR	3
BP	GO:2001236	regulation of extrinsic apoptotic signaling pathway	3/39	158/18870	0.00422030481388511	0.020167413915098	0.0098879470589219	AR/PARK7/IL4	3
BP	GO:1902105	regulation of leukocyte differentiation	4/39	321/18870	0.00422928704962187	0.020167413915098	0.0098879470589219	ERBB2/RARA/IL4/IL10	4
BP	GO:0002701	negative regulation of production of molecular mediator of immune response	2/39	47/18870	0.004242845922423	0.020167413915098	0.0098879470589219	CD22/IL10	2
BP	GO:0051353	positive regulation of oxidoreductase activity	2/39	47/18870	0.004242845922423	0.020167413915098	0.0098879470589219	PARK7/VDR	2
BP	GO:1904951	positive regulation of establishment of protein localization	4/39	324/18870	0.00437100870910711	0.0207313419601877	0.0101644371770086	ERBB2/HDAC3/PPARG/F2	4
BP	GO:0002861	regulation of inflammatory response to antigenic stimulus	2/39	48/18870	0.00442156220381587	0.0207899371872725	0.0101931660217558	PARK7/IL10	2
BP	GO:0032964	collagen biosynthetic process	2/39	48/18870	0.00442156220381587	0.0207899371872725	0.0101931660217558	HDAC2/F2	2
BP	GO:0043277	apoptotic cell clearance	2/39	48/18870	0.00442156220381587	0.0207899371872725	0.0101931660217558	CD36/RARA	2
BP	GO:1900542	regulation of purine nucleotide metabolic process	2/39	48/18870	0.00442156220381587	0.0207899371872725	0.0101931660217558	PPARA/IL4	2
BP	GO:0009205	purine ribonucleoside triphosphate metabolic process	3/39	161/18870	0.00444791185080274	0.0208687588344775	0.0102318117439065	NMNAT1/PPARA/IL4	3
BP	GO:0043524	negative regulation of neuron apoptotic process	3/39	163/18870	0.00460372115470717	0.0212787752800565	0.0104328400425391	NMNAT1/PARK7/IL10	3
BP	GO:0002673	regulation of acute inflammatory response	2/39	49/18870	0.00460372216670033	0.0212787752800565	0.0104328400425391	PARK7/IL4	2
BP	GO:0006140	regulation of nucleotide metabolic process	2/39	49/18870	0.00460372216670033	0.0212787752800565	0.0104328400425391	PPARA/IL4	2
BP	GO:0042220	response to cocaine	2/39	49/18870	0.00460372216670033	0.0212787752800565	0.0104328400425391	HDAC2/SMPD1	2
BP	GO:0043457	regulation of cellular respiration	2/39	49/18870	0.00460372216670033	0.0212787752800565	0.0104328400425391	PARK7/IL4	2
BP	GO:1902459	positive regulation of stem cell population maintenance	2/39	49/18870	0.00460372216670033	0.0212787752800565	0.0104328400425391	HDAC1/HDAC2	2
BP	GO:2000378	negative regulation of reactive oxygen species metabolic process	2/39	49/18870	0.00460372216670033	0.0212787752800565	0.0104328400425391	PARK7/PPARA	2
BP	GO:0006913	nucleocytoplasmic transport	4/39	330/18870	0.00466404713458204	0.0213760644462844	0.010480540264745	CD36/EIF4E/HDAC3/PARK7	4
BP	GO:0042742	defense response to bacterium	4/39	330/18870	0.00466404713458204	0.0213760644462844	0.010480540264745	CD36/KLRK1/IL10/F2	4
BP	GO:0051169	nuclear transport	4/39	330/18870	0.00466404713458204	0.0213760644462844	0.010480540264745	CD36/EIF4E/HDAC3/PARK7	4
BP	GO:0051251	positive regulation of lymphocyte activation	4/39	330/18870	0.00466404713458204	0.0213760644462844	0.010480540264745	KLRK1/RARA/IL4/IL10	4
BP	GO:0030850	prostate gland development	2/39	50/18870	0.0047893115619661	0.0218581368352205	0.0107168971065511	AR/RARA	2
BP	GO:0031294	lymphocyte costimulation	2/39	50/18870	0.0047893115619661	0.0218581368352205	0.0107168971065511	KLRK1/IL4	2
BP	GO:0016042	lipid catabolic process	4/39	334/18870	0.00486662047568705	0.0220262635666751	0.0107993285093482	ASAH1/CYP3A4/SMPD1/PPARA	4
BP	GO:0045787	positive regulation of cell cycle	4/39	334/18870	0.00486662047568705	0.0220262635666751	0.0107993285093482	EIF4E/EIF4EBP1/RARA/IL10	4
BP	GO:0046394	carboxylic acid biosynthetic process	4/39	334/18870	0.00486662047568705	0.0220262635666751	0.0107993285093482	ALOX5/CYP3A4/FASN/PARK7	4
BP	GO:0060562	epithelial tube morphogenesis	4/39	334/18870	0.00486662047568705	0.0220262635666751	0.0107993285093482	AR/FGF1/RARA/VDR	4
BP	GO:0009144	purine nucleoside triphosphate metabolic process	3/39	167/18870	0.00492520291135449	0.0222451592075077	0.0109066515660918	NMNAT1/PPARA/IL4	3
BP	GO:0032386	regulation of intracellular transport	4/39	336/18870	0.00497010081290263	0.0222482412904919	0.0109081626905973	CD36/ERBB2/HDAC3/PARK7	4
BP	GO:0035094	response to nicotine	2/39	51/18870	0.00497831618206612	0.0222482412904919	0.0109081626905973	HDAC2/PPARA	2
BP	GO:0043407	negative regulation of MAP kinase activity	2/39	51/18870	0.00497831618206612	0.0222482412904919	0.0109081626905973	PPARG/SMPD1	2
BP	GO:0045581	negative regulation of T cell differentiation	2/39	51/18870	0.00497831618206612	0.0222482412904919	0.0109081626905973	ERBB2/IL4	2
BP	GO:0006633	fatty acid biosynthetic process	3/39	168/18870	0.00500764273419432	0.0222482412904919	0.0109081626905973	ALOX5/CYP3A4/FASN	3
BP	GO:0009199	ribonucleoside triphosphate metabolic process	3/39	168/18870	0.00500764273419432	0.0222482412904919	0.0109081626905973	NMNAT1/PPARA/IL4	3
BP	GO:0050731	positive regulation of peptidyl-tyrosine phosphorylation	3/39	168/18870	0.00500764273419432	0.0222482412904919	0.0109081626905973	CD36/HDAC2/IL4	3
BP	GO:1990845	adaptive thermogenesis	3/39	168/18870	0.00500764273419432	0.0222482412904919	0.0109081626905973	CD36/HDAC3/IL4	3
BP	GO:0016053	organic acid biosynthetic process	4/39	337/18870	0.00502239364547413	0.0222683319067152	0.0109180129842658	ALOX5/CYP3A4/FASN/PARK7	4
BP	GO:0015698	inorganic anion transport	3/39	169/18870	0.00509091520526745	0.0224805728232601	0.0110220732745622	GABRD/VDR/ABCB1	3
BP	GO:0051250	negative regulation of lymphocyte activation	3/39	169/18870	0.00509091520526745	0.0224805728232601	0.0110220732745622	ERBB2/IL4/IL10	3
BP	GO:0045332	phospholipid translocation	2/39	52/18870	0.00517072186091267	0.0227596454188266	0.0111589006864542	ABCC1/ABCB1	2
BP	GO:0007009	plasma membrane organization	3/39	170/18870	0.0051750227295908	0.0227596454188266	0.0111589006864542	AR/HDAC3/SMPD1	3
BP	GO:0048660	regulation of smooth muscle cell proliferation	3/39	171/18870	0.00525996768813902	0.0230865920505618	0.0113192004154774	HDAC1/PPARG/IL10	3
BP	GO:0002762	negative regulation of myeloid leukocyte differentiation	2/39	53/18870	0.00536651447377361	0.023459642589167	0.0115021045791724	RARA/IL4	2
BP	GO:1904645	response to amyloid-beta	2/39	53/18870	0.00536651447377361	0.023459642589167	0.0115021045791724	CD36/ABCC1	2
BP	GO:0002639	positive regulation of immunoglobulin production	2/39	54/18870	0.00556567993716905	0.024232970446434	0.0118812620132409	IL4/IL10	2
BP	GO:0010874	regulation of cholesterol efflux	2/39	54/18870	0.00556567993716905	0.024232970446434	0.0118812620132409	PPARG/RXRA	2
BP	GO:0048659	smooth muscle cell proliferation	3/39	175/18870	0.00560816864835391	0.0243692278392544	0.0119480680941924	HDAC1/PPARG/IL10	3
BP	GO:0043409	negative regulation of MAPK cascade	3/39	176/18870	0.00569733565836039	0.0247073699765947	0.0121138569041255	HDAC3/PPARG/SMPD1	3
BP	GO:0070661	leukocyte proliferation	4/39	350/18870	0.00573631050185303	0.0248169576333755	0.0121675869933239	CD22/ERBB2/IL4/IL10	4
BP	GO:0002204	somatic recombination of immunoglobulin genes involved in immune response	2/39	55/18870	0.00576820420876804	0.0248169576333755	0.0121675869933239	IL4/IL10	2
BP	GO:0002208	somatic diversification of immunoglobulins involved in immune response	2/39	55/18870	0.00576820420876804	0.0248169576333755	0.0121675869933239	IL4/IL10	2
BP	GO:0045190	isotype switching	2/39	55/18870	0.00576820420876804	0.0248169576333755	0.0121675869933239	IL4/IL10	2
BP	GO:0042886	amide transport	4/39	354/18870	0.00596896305829135	0.0255010932282764	0.0125030140625546	ALOX5/PARK7/ABCB1/F2	4
BP	GO:0006469	negative regulation of protein kinase activity	3/39	179/18870	0.005969952852929	0.0255010932282764	0.0125030140625546	PARK7/PPARG/SMPD1	3
BP	GO:0009267	cellular response to starvation	3/39	179/18870	0.005969952852929	0.0255010932282764	0.0125030140625546	SLC7A5/ALB/PPARA	3
BP	GO:0043370	regulation of CD4-positive, alpha-beta T cell differentiation	2/39	56/18870	0.00597407328728569	0.0255010932282764	0.0125030140625546	RARA/IL4	2
BP	GO:0010506	regulation of autophagy	4/39	355/18870	0.00602809856838754	0.0256813514351853	0.0125913934459676	PARK7/SLC7A5/IL4/IL10	4
BP	GO:0001936	regulation of endothelial cell proliferation	3/39	181/18870	0.00615598298548677	0.0260871817506824	0.0127903693132471	ALOX5/PPARG/IL10	3
BP	GO:0045580	regulation of T cell differentiation	3/39	181/18870	0.00615598298548677	0.0260871817506824	0.0127903693132471	ERBB2/RARA/IL4	3
BP	GO:0034204	lipid translocation	2/39	57/18870	0.0061832732123804	0.0260871817506824	0.0127903693132471	ABCC1/ABCB1	2
BP	GO:0042733	embryonic digit morphogenesis	2/39	57/18870	0.0061832732123804	0.0260871817506824	0.0127903693132471	HDAC1/HDAC2	2
BP	GO:0060998	regulation of dendritic spine development	2/39	57/18870	0.0061832732123804	0.0260871817506824	0.0127903693132471	HDAC2/LPAR1	2
BP	GO:0042129	regulation of T cell proliferation	3/39	182/18870	0.00625029009123566	0.0263189197845649	0.0129039889087101	ERBB2/IL4/IL10	3
BP	GO:0001659	temperature homeostasis	3/39	183/18870	0.00634546136478909	0.0266167040291827	0.0130499905159642	CD36/HDAC3/IL4	3
BP	GO:0019827	stem cell population maintenance	3/39	183/18870	0.00634546136478909	0.0266167040291827	0.0130499905159642	EIF4E/HDAC1/HDAC2	3
BP	GO:0042306	regulation of protein import into nucleus	2/39	58/18870	0.00639579006455137	0.0267762210971699	0.013128200658816	CD36/HDAC3	2
BP	GO:0006694	steroid biosynthetic process	3/39	184/18870	0.00644149888383052	0.026864258754979	0.0131713649288247	ASAH1/CYP3A4/FGF1	3
BP	GO:0009141	nucleoside triphosphate metabolic process	3/39	184/18870	0.00644149888383052	0.026864258754979	0.0131713649288247	NMNAT1/PPARA/IL4	3
BP	GO:1902107	positive regulation of leukocyte differentiation	3/39	185/18870	0.00653840470341414	0.02716432641094	0.0133184860772638	RARA/IL4/IL10	3
BP	GO:1903708	positive regulation of hemopoiesis	3/39	185/18870	0.00653840470341414	0.02716432641094	0.0133184860772638	RARA/IL4/IL10	3
BP	GO:0060135	maternal process involved in female pregnancy	2/39	59/18870	0.00661160996503628	0.0274161426550171	0.0134419498838031	AR/VDR	2
BP	GO:0007565	female pregnancy	3/39	186/18870	0.00663618085606332	0.0274341701794643	0.0134507886574846	AR/RARA/VDR	3
BP	GO:0050878	regulation of body fluid levels	4/39	365/18870	0.00664116108616338	0.0274341701794643	0.0134507886574846	CD36/NCOR2/VDR/F2	4
BP	GO:0008217	regulation of blood pressure	3/39	187/18870	0.00673482935186885	0.0277159234385983	0.0135889303806487	AR/PPARG/PPARA	3
BP	GO:0098727	maintenance of cell number	3/39	187/18870	0.00673482935186885	0.0277159234385983	0.0135889303806487	EIF4E/HDAC1/HDAC2	3
BP	GO:0002381	immunoglobulin production involved in immunoglobulin-mediated immune response	2/39	60/18870	0.00683071907570934	0.0278621436194443	0.0136606211493927	IL4/IL10	2
BP	GO:0032387	negative regulation of intracellular transport	2/39	60/18870	0.00683071907570934	0.0278621436194443	0.0136606211493927	CD36/PARK7	2
BP	GO:0045620	negative regulation of lymphocyte differentiation	2/39	60/18870	0.00683071907570934	0.0278621436194443	0.0136606211493927	ERBB2/IL4	2
BP	GO:0009306	protein secretion	4/39	368/18870	0.00683287908876905	0.0278621436194443	0.0136606211493927	ALOX5/PARK7/PPARG/F2	4
BP	GO:0002706	regulation of lymphocyte mediated immunity	3/39	188/18870	0.00683435217858671	0.0278621436194443	0.0136606211493927	KLRK1/IL4/IL10	3
BP	GO:0035592	establishment of protein localization to extracellular region	4/39	369/18870	0.00689759545844059	0.028067411800047	0.013761262754272	ALOX5/PARK7/PPARG/F2	4
BP	GO:0046890	regulation of lipid biosynthetic process	3/39	189/18870	0.00693475130173566	0.0281659581788779	0.0138095793793401	ASAH1/FGF1/PPARA	3
BP	GO:0002040	sprouting angiogenesis	3/39	190/18870	0.00703602866469454	0.0284710676636432	0.0139591725024462	ALOX5/FGF1/IL10	3
BP	GO:2001242	regulation of intrinsic apoptotic signaling pathway	3/39	190/18870	0.00703602866469454	0.0284710676636432	0.0139591725024462	HDAC1/PARK7/IL10	3
BP	GO:0060350	endochondral bone morphogenesis	2/39	61/18870	0.00705310359897946	0.0284872106400339	0.0139670872949227	RARA/RARB	2
BP	GO:0030258	lipid modification	3/39	192/18870	0.0072412257734382	0.0291820225893703	0.0143077489087452	ALOX5/CYP3A4/PPARA	3
BP	GO:0043030	regulation of macrophage activation	2/39	62/18870	0.00727874977768859	0.0291820225893703	0.0143077489087452	IL4/IL10	2
BP	GO:0090303	positive regulation of wound healing	2/39	62/18870	0.00727874977768859	0.0291820225893703	0.0143077489087452	CD36/F2	2
BP	GO:0097035	regulation of membrane lipid distribution	2/39	62/18870	0.00727874977768859	0.0291820225893703	0.0143077489087452	ABCC1/ABCB1	2
BP	GO:0033673	negative regulation of kinase activity	3/39	193/18870	0.00734514929615113	0.0293940992972813	0.0144117286886557	PARK7/PPARG/SMPD1	3
BP	GO:0071692	protein localization to extracellular region	4/39	377/18870	0.00743007154783294	0.0296793867149217	0.0145516031859056	ALOX5/PARK7/PPARG/F2	4
BP	GO:0008631	intrinsic apoptotic signaling pathway in response to oxidative stress	2/39	63/18870	0.00750764389501053	0.0297707481956975	0.0145963971039031	PARK7/IL10	2
BP	GO:0016447	somatic recombination of immunoglobulin gene segments	2/39	63/18870	0.00750764389501053	0.0297707481956975	0.0145963971039031	IL4/IL10	2
BP	GO:0046173	polyol biosynthetic process	2/39	63/18870	0.00750764389501053	0.0297707481956975	0.0145963971039031	ASAH1/CYP3A4	2
BP	GO:0071715	icosanoid transport	2/39	63/18870	0.00750764389501053	0.0297707481956975	0.0145963971039031	ABCC1/ABCC4	2
BP	GO:0002696	positive regulation of leukocyte activation	4/39	380/18870	0.00763658005989607	0.030196208317669	0.0148049973329383	KLRK1/RARA/IL4/IL10	4
BP	GO:0002377	immunoglobulin production	3/39	196/18870	0.00766224194238125	0.030196208317669	0.0148049973329383	CD22/IL4/IL10	3
BP	GO:0002712	regulation of B cell mediated immunity	2/39	64/18870	0.0077397722743497	0.030196208317669	0.0148049973329383	IL4/IL10	2
BP	GO:0002889	regulation of immunoglobulin mediated immune response	2/39	64/18870	0.0077397722743497	0.030196208317669	0.0148049973329383	IL4/IL10	2
BP	GO:0031100	animal organ regeneration	2/39	64/18870	0.0077397722743497	0.030196208317669	0.0148049973329383	SLC7A5/IL10	2
BP	GO:0032615	interleukin-12 production	2/39	64/18870	0.0077397722743497	0.030196208317669	0.0148049973329383	CD36/IL10	2
BP	GO:0032655	regulation of interleukin-12 production	2/39	64/18870	0.0077397722743497	0.030196208317669	0.0148049973329383	CD36/IL10	2
BP	GO:0048524	positive regulation of viral process	2/39	64/18870	0.0077397722743497	0.030196208317669	0.0148049973329383	SMPD1/PPARA	2
BP	GO:1904036	negative regulation of epithelial cell apoptotic process	2/39	64/18870	0.0077397722743497	0.030196208317669	0.0148049973329383	PPARA/IL4	2
BP	GO:0043903	regulation of biological process involved in symbiotic interaction	2/39	65/18870	0.0079751212792403	0.0309954955824988	0.0151968824894973	SMPD1/PPARA	2
BP	GO:1905330	regulation of morphogenesis of an epithelium	2/39	65/18870	0.0079751212792403	0.0309954955824988	0.0151968824894973	AR/FGF1	2
BP	GO:0030073	insulin secretion	3/39	199/18870	0.00798735554514554	0.0309954955824988	0.0151968824894973	ALOX5/PARK7/F2	3
BP	GO:0034605	cellular response to heat	2/39	66/18870	0.00821367731324567	0.0316480982494439	0.0155168491767696	FGF1/HDAC2	2
BP	GO:0042531	positive regulation of tyrosine phosphorylation of STAT protein	2/39	66/18870	0.00821367731324567	0.0316480982494439	0.0155168491767696	HDAC2/IL4	2
BP	GO:0061180	mammary gland epithelium development	2/39	66/18870	0.00821367731324567	0.0316480982494439	0.0155168491767696	AR/VDR	2
BP	GO:1905953	negative regulation of lipid localization	2/39	66/18870	0.00821367731324567	0.0316480982494439	0.0155168491767696	PPARG/PPARA	2
BP	GO:0001935	endothelial cell proliferation	3/39	202/18870	0.00832053731491413	0.0319467543819542	0.0156632782647785	ALOX5/PPARG/IL10	3
BP	GO:0002695	negative regulation of leukocyte activation	3/39	202/18870	0.00832053731491413	0.0319467543819542	0.0156632782647785	ERBB2/IL4/IL10	3
BP	GO:0050767	regulation of neurogenesis	4/39	390/18870	0.00835233394961876	0.0319574031021363	0.0156684992604822	HDAC1/HDAC2/SLC7A5/F2	4
BP	GO:0001654	eye development	4/39	391/18870	0.00842625406647791	0.0319574031021363	0.0156684992604822	HDAC1/HDAC2/RARA/RARB	4
BP	GO:0001655	urogenital system development	2/39	67/18870	0.00845542681985784	0.0319574031021363	0.0156684992604822	AR/RARA	2
BP	GO:0010611	regulation of cardiac muscle hypertrophy	2/39	67/18870	0.00845542681985784	0.0319574031021363	0.0156684992604822	PPARG/PPARA	2
BP	GO:0015909	long-chain fatty acid transport	2/39	67/18870	0.00845542681985784	0.0319574031021363	0.0156684992604822	CD36/PPARG	2
BP	GO:0048645	animal organ formation	2/39	67/18870	0.00845542681985784	0.0319574031021363	0.0156684992604822	AR/FGF1	2
BP	GO:0070301	cellular response to hydrogen peroxide	2/39	67/18870	0.00845542681985784	0.0319574031021363	0.0156684992604822	HDAC2/PARK7	2
BP	GO:0071300	cellular response to retinoic acid	2/39	67/18870	0.00845542681985784	0.0319574031021363	0.0156684992604822	HDAC2/RARA	2
BP	GO:0072577	endothelial cell apoptotic process	2/39	67/18870	0.00845542681985784	0.0319574031021363	0.0156684992604822	IL4/IL10	2
BP	GO:0000302	response to reactive oxygen species	3/39	205/18870	0.00866183275373243	0.0326001301665733	0.0159836240064334	CD36/HDAC2/PARK7	3
BP	GO:0050777	negative regulation of immune response	3/39	205/18870	0.00866183275373243	0.0326001301665733	0.0159836240064334	PPARG/IL4/IL10	3
BP	GO:0016445	somatic diversification of immunoglobulins	2/39	68/18870	0.00870035628239737	0.0326001301665733	0.0159836240064334	IL4/IL10	2
BP	GO:0030193	regulation of blood coagulation	2/39	68/18870	0.00870035628239737	0.0326001301665733	0.0159836240064334	CD36/F2	2
BP	GO:0046513	ceramide biosynthetic process	2/39	68/18870	0.00870035628239737	0.0326001301665733	0.0159836240064334	ASAH1/SMPD1	2
BP	GO:0150063	visual system development	4/39	395/18870	0.00872624932492404	0.0326409704129891	0.0160036477038759	HDAC1/HDAC2/RARA/RARB	4
BP	GO:0044703	multi-organism reproductive process	3/39	206/18870	0.0087774085588829	0.0327567121556535	0.0160603950998876	AR/RARA/VDR	3
BP	GO:0050867	positive regulation of cell activation	4/39	396/18870	0.00880233192974611	0.0327567121556535	0.0160603950998876	KLRK1/RARA/IL4/IL10	4
BP	GO:0050900	leukocyte migration	4/39	396/18870	0.00880233192974611	0.0327567121556535	0.0160603950998876	ALOX5/KLRK1/IL4/IL10	4
BP	GO:0071674	mononuclear cell migration	3/39	207/18870	0.00889389234655073	0.0330409618403429	0.0161997608036688	ALOX5/KLRK1/IL4	3
BP	GO:0031330	negative regulation of cellular catabolic process	3/39	208/18870	0.00901128567786313	0.0333632124501837	0.0163577581048214	NMNAT1/SLC7A5/IL10	3
BP	GO:1901654	response to ketone	3/39	208/18870	0.00901128567786313	0.0333632124501837	0.0163577581048214	AR/EIF4E/PARK7	3
BP	GO:0048880	sensory system development	4/39	401/18870	0.00918929811619954	0.033773607972717	0.0165589722623287	HDAC1/HDAC2/RARA/RARB	4
BP	GO:0014743	regulation of muscle hypertrophy	2/39	70/18870	0.0091997012070837	0.033773607972717	0.0165589722623287	PPARG/PPARA	2
BP	GO:0048662	negative regulation of smooth muscle cell proliferation	2/39	70/18870	0.0091997012070837	0.033773607972717	0.0165589722623287	PPARG/IL10	2
BP	GO:0051148	negative regulation of muscle cell differentiation	2/39	70/18870	0.0091997012070837	0.033773607972717	0.0165589722623287	HDAC3/PPARA	2
BP	GO:1900046	regulation of hemostasis	2/39	70/18870	0.0091997012070837	0.033773607972717	0.0165589722623287	CD36/F2	2
BP	GO:0051701	biological process involved in interaction with host	3/39	211/18870	0.00936893824020634	0.0343370009241232	0.0168352000275903	RPSA/SMPD1/PPARA	3
BP	GO:0002285	lymphocyte activation involved in immune response	3/39	213/18870	0.00961194870900004	0.0351094166770018	0.0172139102630273	RARA/IL4/IL10	3
BP	GO:0042098	T cell proliferation	3/39	213/18870	0.00961194870900004	0.0351094166770018	0.0172139102630273	ERBB2/IL4/IL10	3
BP	GO:0030900	forebrain development	4/39	407/18870	0.00966820566003521	0.0351198729791507	0.0172190369174667	HDAC1/LPAR1/RARA/RARB	4
BP	GO:0002562	somatic diversification of immune receptors via germline recombination within a single locus	2/39	72/18870	0.00971160474664618	0.0351198729791507	0.0172190369174667	IL4/IL10	2
BP	GO:0014823	response to activity	2/39	72/18870	0.00971160474664618	0.0351198729791507	0.0172190369174667	SLC7A5/IL10	2
BP	GO:0016444	somatic cell DNA recombination	2/39	72/18870	0.00971160474664618	0.0351198729791507	0.0172190369174667	IL4/IL10	2
BP	GO:0042130	negative regulation of T cell proliferation	2/39	72/18870	0.00971160474664618	0.0351198729791507	0.0172190369174667	ERBB2/IL10	2
BP	GO:0061035	regulation of cartilage development	2/39	72/18870	0.00971160474664618	0.0351198729791507	0.0172190369174667	RARA/RARB	2
BP	GO:0007178	transmembrane receptor protein serine/threonine kinase signaling pathway	4/39	410/18870	0.00991367265686151	0.0357463276849859	0.0175261834357158	HDAC1/HDAC2/PPARG/PPARA	4
BP	GO:0032732	positive regulation of interleukin-1 production	2/39	73/18870	0.00997223262564368	0.0357463276849859	0.0175261834357158	CD36/HDAC2	2
BP	GO:0033344	cholesterol efflux	2/39	73/18870	0.00997223262564368	0.0357463276849859	0.0175261834357158	PPARG/RXRA	2
BP	GO:0042093	T-helper cell differentiation	2/39	73/18870	0.00997223262564368	0.0357463276849859	0.0175261834357158	RARA/IL4	2
BP	GO:0050818	regulation of coagulation	2/39	73/18870	0.00997223262564368	0.0357463276849859	0.0175261834357158	CD36/F2	2
BP	GO:0044706	multi-multicellular organism process	3/39	216/18870	0.00998335656062078	0.0357463276849859	0.0175261834357158	AR/RARA/VDR	3
BP	GO:0034764	positive regulation of transmembrane transport	3/39	217/18870	0.0101090027072998	0.0361367797927615	0.0177176194714407	SLC7A5/ABCB1/F2	3
BP	GO:0042594	response to starvation	3/39	218/18870	0.0102355729044652	0.0364112505498011	0.017852190632932	SLC7A5/ALB/PPARA	3
BP	GO:0046637	regulation of alpha-beta T cell differentiation	2/39	74/18870	0.0102359601913083	0.0364112505498011	0.017852190632932	RARA/IL4	2
BP	GO:2000036	regulation of stem cell population maintenance	2/39	74/18870	0.0102359601913083	0.0364112505498011	0.017852190632932	HDAC1/HDAC2	2
BP	GO:1903706	regulation of hemopoiesis	4/39	417/18870	0.0105021980223646	0.0371781129103646	0.0182281780775619	ERBB2/RARA/IL4/IL10	4
BP	GO:0002294	CD4-positive, alpha-beta T cell differentiation involved in immune response	2/39	75/18870	0.0105027742029739	0.0371781129103646	0.0182281780775619	RARA/IL4	2
BP	GO:0061045	negative regulation of wound healing	2/39	75/18870	0.0105027742029739	0.0371781129103646	0.0182281780775619	ALOX5/F2	2
BP	GO:0002287	alpha-beta T cell activation involved in immune response	2/39	76/18870	0.0107726614590094	0.0380098606098272	0.018635978366349	RARA/IL4	2
BP	GO:0002293	alpha-beta T cell differentiation involved in immune response	2/39	76/18870	0.0107726614590094	0.0380098606098272	0.018635978366349	RARA/IL4	2
BP	GO:0001906	cell killing	3/39	223/18870	0.0108823309491221	0.0382727535965087	0.0187648730250996	KLRK1/IL4/F2	3
BP	GO:0044242	cellular lipid catabolic process	3/39	223/18870	0.0108823309491221	0.0382727535965087	0.0187648730250996	ASAH1/SMPD1/PPARA	3
BP	GO:0001937	negative regulation of endothelial cell proliferation	2/39	77/18870	0.0110456087967205	0.0385357217154815	0.018893804520706	ALOX5/PPARG	2
BP	GO:0032091	negative regulation of protein binding	2/39	77/18870	0.0110456087967205	0.0385357217154815	0.018893804520706	PARK7/IL10	2
BP	GO:0032729	positive regulation of type II interferon production	2/39	77/18870	0.0110456087967205	0.0385357217154815	0.018893804520706	KLRK1/SLC7A5	2
BP	GO:0032890	regulation of organic acid transport	2/39	77/18870	0.0110456087967205	0.0385357217154815	0.018893804520706	SLC7A5/PPARA	2
BP	GO:1903036	positive regulation of response to wounding	2/39	77/18870	0.0110456087967205	0.0385357217154815	0.018893804520706	CD36/F2	2
BP	GO:0051348	negative regulation of transferase activity	3/39	225/18870	0.0111475480151445	0.0388291392463513	0.0190376651576531	PARK7/PPARG/SMPD1	3
BP	GO:0002200	somatic diversification of immune receptors	2/39	78/18870	0.0113216030922521	0.0391846262827232	0.0192119580546292	IL4/IL10	2
BP	GO:0042509	regulation of tyrosine phosphorylation of STAT protein	2/39	78/18870	0.0113216030922521	0.0391846262827232	0.0192119580546292	HDAC2/IL4	2
BP	GO:2000514	regulation of CD4-positive, alpha-beta T cell activation	2/39	78/18870	0.0113216030922521	0.0391846262827232	0.0192119580546292	RARA/IL4	2
BP	GO:2000736	regulation of stem cell differentiation	2/39	78/18870	0.0113216030922521	0.0391846262827232	0.0192119580546292	HDAC1/HDAC2	2
BP	GO:0030098	lymphocyte differentiation	4/39	429/18870	0.0115632409576898	0.0399574215315724	0.0195908543543817	ERBB2/RARA/IL4/IL10	4
BP	GO:0030099	myeloid cell differentiation	4/39	430/18870	0.0116546737175349	0.0402095478337139	0.0197144701802993	FASN/PPARG/RARA/IL4	4
BP	GO:0097191	extrinsic apoptotic signaling pathway	3/39	229/18870	0.0116892025442451	0.0402648638272493	0.0197415912389482	AR/PARK7/IL4	3
BP	GO:0016032	viral process	4/39	432/18870	0.0118389429787149	0.0406738913758812	0.0199421346880756	HDAC1/RPSA/SMPD1/PPARA	4
BP	GO:0002437	inflammatory response to antigenic stimulus	2/39	80/18870	0.0118826802549658	0.0406738913758812	0.0199421346880756	PARK7/IL10	2
BP	GO:0032371	regulation of sterol transport	2/39	80/18870	0.0118826802549658	0.0406738913758812	0.0199421346880756	PPARG/RXRA	2
BP	GO:0032374	regulation of cholesterol transport	2/39	80/18870	0.0118826802549658	0.0406738913758812	0.0199421346880756	PPARG/RXRA	2
BP	GO:0060537	muscle tissue development	4/39	433/18870	0.0119317812288502	0.0407778457381584	0.0199931028109628	HDAC3/RARA/RARB/PPARA	4
BP	GO:0050730	regulation of peptidyl-tyrosine phosphorylation	3/39	231/18870	0.0119656585964884	0.0408295278441304	0.0200184421990418	CD36/HDAC2/IL4	3
BP	GO:0043523	regulation of neuron apoptotic process	3/39	232/18870	0.0121052977402119	0.0412413664795639	0.0202203639050735	NMNAT1/PARK7/IL10	3
BP	GO:0050810	regulation of steroid biosynthetic process	2/39	81/18870	0.0121677370677544	0.0413893181195332	0.0202929035965509	ASAH1/FGF1	2
BP	GO:0031400	negative regulation of protein modification process	4/39	437/18870	0.0123078452461723	0.0418005914210874	0.0204945481231935	HDAC2/PARK7/PPARG/SMPD1	4
BP	GO:0007260	tyrosine phosphorylation of STAT protein	2/39	82/18870	0.0124557887293824	0.0421059814656297	0.0206442788028666	HDAC2/IL4	2
BP	GO:0051341	regulation of oxidoreductase activity	2/39	82/18870	0.0124557887293824	0.0421059814656297	0.0206442788028666	PARK7/VDR	2
BP	GO:1905897	regulation of response to endoplasmic reticulum stress	2/39	82/18870	0.0124557887293824	0.0421059814656297	0.0206442788028666	ALOX5/PARK7	2
BP	GO:0045861	negative regulation of proteolysis	3/39	235/18870	0.0125298725351665	0.0422907480760581	0.0207348686261262	PARK7/IL10/F2	3
BP	GO:0019935	cyclic-nucleotide-mediated signaling	2/39	83/18870	0.0127468223087286	0.042956396541954	0.0210612315806597	CD36/LPAR1	2
BP	GO:0051651	maintenance of location in cell	3/39	237/18870	0.01281764725084	0.0431283123107862	0.0211455207229346	PARK7/ALB/F2	3
BP	GO:0002292	T cell differentiation involved in immune response	2/39	84/18870	0.013040824912928	0.0436767320545296	0.0214144072254396	RARA/IL4	2
BP	GO:0010660	regulation of muscle cell apoptotic process	2/39	84/18870	0.013040824912928	0.0436767320545296	0.0214144072254396	PPARG/SLC7A5	2
BP	GO:0050871	positive regulation of B cell activation	2/39	84/18870	0.013040824912928	0.0436767320545296	0.0214144072254396	IL4/IL10	2
BP	GO:0051101	regulation of DNA binding	2/39	85/18870	0.0133377836872749	0.0446026959864786	0.0218684010977392	PARK7/PPARG	2
BP	GO:0030072	peptide hormone secretion	3/39	241/18870	0.0134045720943766	0.0447572905666532	0.0219441977780076	ALOX5/PARK7/F2	3
BP	GO:0050769	positive regulation of neurogenesis	3/39	242/18870	0.013553678719963	0.0451858477386823	0.0221543164698034	HDAC1/HDAC2/SLC7A5	3
BP	GO:0032370	positive regulation of lipid transport	2/39	86/18870	0.0136376858151276	0.0453270870527218	0.0222235651531368	PPARG/RXRA	2
BP	GO:2000243	positive regulation of reproductive process	2/39	86/18870	0.0136376858151276	0.0453270870527218	0.0222235651531368	AR/HDAC2	2
BP	GO:0051851	modulation by host of symbiont process	2/39	87/18870	0.0139405185178116	0.046262970751945	0.0226824226204445	FASN/HDAC1	2
BP	GO:0002790	peptide secretion	3/39	246/18870	0.0141596339154728	0.0469186043135225	0.0230038753349186	ALOX5/PARK7/F2	3
BP	GO:0043406	positive regulation of MAP kinase activity	2/39	88/18870	0.0142462690545246	0.0469911026237878	0.0230394207676043	ERBB2/FGF1	2
BP	GO:0050672	negative regulation of lymphocyte proliferation	2/39	88/18870	0.0142462690545246	0.0469911026237878	0.0230394207676043	ERBB2/IL10	2
BP	GO:0099072	regulation of postsynaptic membrane neurotransmitter receptor levels	2/39	88/18870	0.0142462690545246	0.0469911026237878	0.0230394207676043	ERBB2/LPAR1	2
BP	GO:0033002	muscle cell proliferation	3/39	247/18870	0.0143135091772507	0.0471414666851359	0.0231131432530173	HDAC1/PPARG/IL10	3
BP	GO:0032945	negative regulation of mononuclear cell proliferation	2/39	89/18870	0.0145549247222403	0.0478641557708717	0.0234674728388482	ERBB2/IL10	2
BP	GO:0002703	regulation of leukocyte mediated immunity	3/39	249/18870	0.0146241292224027	0.0480191995734099	0.0235434897698125	KLRK1/IL4/IL10	3
BP	GO:0002312	B cell activation involved in immune response	2/39	90/18870	0.0148664728556137	0.0484495679740585	0.0237544964947878	IL4/IL10	2
BP	GO:0007589	body fluid secretion	2/39	90/18870	0.0148664728556137	0.0484495679740585	0.0237544964947878	NCOR2/VDR	2
BP	GO:0010507	negative regulation of autophagy	2/39	90/18870	0.0148664728556137	0.0484495679740585	0.0237544964947878	SLC7A5/IL10	2
BP	GO:0010657	muscle cell apoptotic process	2/39	90/18870	0.0148664728556137	0.0484495679740585	0.0237544964947878	PPARG/SLC7A5	2
BP	GO:0046889	positive regulation of lipid biosynthetic process	2/39	90/18870	0.0148664728556137	0.0484495679740585	0.0237544964947878	FGF1/PPARA	2
BP	GO:0042593	glucose homeostasis	3/39	251/18870	0.0149385805338589	0.0484668998840699	0.0237629942134018	ALOX5/PARK7/PPARG	3
BP	GO:0046883	regulation of hormone secretion	3/39	251/18870	0.0149385805338589	0.0484668998840699	0.0237629942134018	ALOX5/PPARG/F2	3
BP	GO:0050870	positive regulation of T cell activation	3/39	251/18870	0.0149385805338589	0.0484668998840699	0.0237629942134018	KLRK1/RARA/IL4	3
BP	GO:0033500	carbohydrate homeostasis	3/39	252/18870	0.0150972448156068	0.0489087826838929	0.0239796463706537	ALOX5/PARK7/PPARG	3
BP	GO:0031507	heterochromatin formation	2/39	91/18870	0.0151809008268858	0.0491067178308031	0.0240766926385583	HDAC1/HDAC2	2
BP	GO:0002443	leukocyte mediated immunity	4/39	466/18870	0.015264238013354	0.0493030358383854	0.0241729460339544	KLRK1/IL4/IL10/F2	4
BP	GO:0097305	response to alcohol	3/39	254/18870	0.0154174542877701	0.049724145162186	0.0243794130959827	HDAC2/RARA/PPARA	3
CC	GO:0009897	external side of plasma membrane	7/40	387/19886	1.07301177690481e-05	0.0013627249566691	0.000971358029619088	CD22/CD36/KLRK1/SLC7A5/ABCB1/ABCC4/F2	7
CC	GO:0016324	apical plasma membrane	6/40	403/19886	0.000142973527971596	0.00631841043141846	0.0045037985669456	CD36/ERBB2/SLC7A5/ABCC1/ABCB1/ABCC4	6
CC	GO:0090575	RNA polymerase II transcription regulator complex	5/40	254/19886	0.000149253789718546	0.00631841043141846	0.0045037985669456	PPARG/RARA/RXRA/RXRB/VDR	5
CC	GO:0045177	apical part of cell	6/40	469/19886	0.000323976314721369	0.0090251635979116	0.00643318747965518	CD36/ERBB2/SLC7A5/ABCC1/ABCB1/ABCC4	6
CC	GO:0016581	NuRD complex	2/40	16/19886	0.00046503710817875	0.0090251635979116	0.00643318747965518	HDAC1/HDAC2	2
CC	GO:0090545	CHD-type complex	2/40	16/19886	0.00046503710817875	0.0090251635979116	0.00643318747965518	HDAC1/HDAC2	2
CC	GO:0017053	transcription repressor complex	3/40	77/19886	0.000497449962089616	0.0090251635979116	0.00643318747965518	HDAC1/HDAC3/NCOR2	3
CC	GO:0000118	histone deacetylase complex	3/40	82/19886	0.000598070685395029	0.00949437213064609	0.00676764196631218	HDAC1/HDAC2/HDAC3	3
CC	GO:0016580	Sin3 complex	2/40	22/19886	0.000888388729194605	0.0112825368607715	0.008042255864288	HDAC1/HDAC2	2
CC	GO:0070822	Sin3-type complex	2/40	22/19886	0.000888388729194605	0.0112825368607715	0.008042255864288	HDAC1/HDAC2	2
CC	GO:0016323	basolateral plasma membrane	4/40	249/19886	0.0015391334155257	0.0177699948883422	0.0126665525105465	ERBB2/SLC7A5/ABCC1/ABCC4	4
CC	GO:0009925	basal plasma membrane	4/40	282/19886	0.00242134660315326	0.0256259182167053	0.0182662989360684	ERBB2/SLC7A5/ABCC1/ABCC4	4
CC	GO:0045178	basal part of cell	4/40	301/19886	0.00306218329002868	0.0299151752179725	0.0213237055014143	ERBB2/SLC7A5/ABCC1/ABCC4	4
MF	GO:0004879	nuclear receptor activity	8/40	52/18496	1.59439464372809e-13	2.15243276903292e-11	1.23355796120015e-11	AR/PPARG/RARA/RARB/RXRA/RXRB/VDR/PPARA	8
MF	GO:0098531	ligand-activated transcription factor activity	8/40	52/18496	1.59439464372809e-13	2.15243276903292e-11	1.23355796120015e-11	AR/PPARG/RARA/RARB/RXRA/RXRB/VDR/PPARA	8
MF	GO:0061629	RNA polymerase II-specific DNA-binding transcription factor binding	11/40	344/18496	1.12167704441488e-10	1.00950933997339e-08	5.78549212382409e-09	AR/HDAC1/HDAC2/HDAC3/NCOR2/PARK7/PPARG/RARB/RXRA/VDR/PPARA	11
MF	GO:0140297	DNA-binding transcription factor binding	12/40	477/18496	2.18818342692817e-10	1.47702381317652e-08	8.46481483574845e-09	AR/EIF4E/HDAC1/HDAC2/HDAC3/NCOR2/PARK7/PPARG/RARB/RXRA/VDR/PPARA	12
MF	GO:0001221	transcription coregulator binding	7/40	112/18496	3.90475084588733e-09	2.10856545677916e-07	1.20841763020092e-07	AR/HDAC1/HDAC3/PPARG/RARA/RXRA/PPARA	7
MF	GO:0033293	monocarboxylic acid binding	6/40	79/18496	1.71126895146063e-08	7.70071028157285e-07	4.41327255903005e-07	CD36/PPARG/RARA/RXRA/VDR/ALB	6
MF	GO:0046965	nuclear retinoid X receptor binding	4/40	17/18496	4.37237822647129e-08	1.68648874449607e-06	9.66525713219969e-07	NCOR2/PPARG/RARB/VDR	4
MF	GO:0031406	carboxylic acid binding	7/40	195/18496	1.80525387880619e-07	6.09273184097088e-06	3.49174105505933e-06	CD22/CD36/PPARG/RARA/RXRA/VDR/ALB	7
MF	GO:0043177	organic acid binding	7/40	207/18496	2.7081889148815e-07	7.3123272994938e-06	4.1906904991251e-06	CD22/CD36/PPARG/RARA/RXRA/VDR/ALB	7
MF	GO:0042974	nuclear retinoic acid receptor binding	4/40	26/18496	2.70826937018289e-07	7.3123272994938e-06	4.1906904991251e-06	NCOR2/PPARG/RARB/VDR	4
MF	GO:0016922	nuclear receptor binding	6/40	137/18496	4.61673178599608e-07	1.13319780201722e-05	6.49434997647295e-06	NCOR2/PARK7/PPARG/RARB/RXRA/VDR	6
MF	GO:0008559	ABC-type xenobiotic transporter activity	3/40	14/18496	3.35486205410718e-06	7.54843962174115e-05	4.32600633292768e-05	ABCC1/ABCB1/ABCC4	3
MF	GO:0015562	efflux transmembrane transporter activity	3/40	15/18496	4.18728877993572e-06	8.69667669678957e-05	4.98406032915425e-05	ABCC1/ABCB1/ABCC4	3
MF	GO:0042826	histone deacetylase binding	5/40	127/18496	7.65325762589707e-06	0.000147598539928015	8.45886369178098e-05	HDAC1/HDAC2/HDAC3/NCOR2/RARA	5
MF	GO:0004407	histone deacetylase activity	3/40	21/18496	1.21300710532913e-05	0.000218341278959244	0.000125131259286584	HDAC1/HDAC2/HDAC3	3
MF	GO:0033558	protein lysine deacetylase activity	3/40	22/18496	1.40242912069535e-05	0.00023665991411734	0.000135629658383037	HDAC1/HDAC2/HDAC3	3
MF	GO:0016811	hydrolase activity, acting on carbon-nitrogen (but not peptide) bonds, in linear amides	4/40	71/18496	1.64104550202985e-05	0.000260636638557682	0.000149370705138321	ASAH1/HDAC1/HDAC2/HDAC3	4
MF	GO:0003707	nuclear steroid receptor activity	3/40	25/18496	2.08513295484209e-05	0.000312769943226314	0.000179248271556601	RXRA/RXRB/PPARA	3
MF	GO:0046943	carboxylic acid transmembrane transporter activity	5/40	164/18496	2.63974782567523e-05	0.000366922760489361	0.000210283219461739	CD36/SLC7A5/ABCC1/ABCB1/ABCC4	5
MF	GO:0005342	organic acid transmembrane transporter activity	5/40	165/18496	2.71794637399527e-05	0.000366922760489361	0.000210283219461739	CD36/SLC7A5/ABCC1/ABCB1/ABCC4	5
MF	GO:0051059	NF-kappaB binding	3/40	29/18496	3.29282975516964e-05	0.000423363825664668	0.000242629560907237	HDAC1/HDAC2/HDAC3	3
MF	GO:0019213	deacetylase activity	3/40	37/18496	6.91852025059435e-05	0.00081217411637412	0.000465456511138384	HDAC1/HDAC2/HDAC3	3
MF	GO:0042910	xenobiotic transmembrane transporter activity	3/40	37/18496	6.91852025059435e-05	0.00081217411637412	0.000465456511138384	ABCC1/ABCB1/ABCC4	3
MF	GO:0019825	oxygen binding	3/40	39/18496	8.11314285183135e-05	0.000912728570831026	0.000523084210183863	CYP3A4/PARK7/ALB	3
MF	GO:0001223	transcription coactivator binding	3/40	44/18496	0.000116695983607705	0.00126031662296321	0.000722286719592952	AR/RARA/PPARA	3
MF	GO:0031490	chromatin DNA binding	4/40	120/18496	0.000128557833492205	0.00133502365549597	0.000765101276249154	HDAC1/HDAC2/HDAC3/RARA	4
MF	GO:0005504	fatty acid binding	3/40	48/18496	0.000151488665419395	0.00146078355940131	0.0008371742036335	CD36/PPARG/ALB	3
MF	GO:0140359	ABC-type transporter activity	3/40	48/18496	0.000151488665419395	0.00146078355940131	0.0008371742036335	ABCC1/ABCB1/ABCC4	3
MF	GO:0008514	organic anion transmembrane transporter activity	5/40	242/18496	0.000166580452945546	0.00155092145845853	0.000888832180870969	CD36/SLC7A5/ABCC1/ABCB1/ABCC4	5
MF	GO:0043225	ATPase-coupled inorganic anion transmembrane transporter activity	2/40	10/18496	0.000202975987825111	0.00181272746343074	0.00103887304921762	ABCC1/ABCC4	2
MF	GO:0016810	hydrolase activity, acting on carbon-nitrogen (but not peptide) bonds	4/40	136/18496	0.000208127968023529	0.00181272746343074	0.00103887304921762	ASAH1/HDAC1/HDAC2/HDAC3	4
MF	GO:0008083	growth factor activity	4/40	162/18496	0.000405337256017126	0.0034200330976445	0.00196001896824071	FGF1/IL4/IL10/F2	4
MF	GO:0005319	lipid transporter activity	4/40	172/18496	0.000508246661675936	0.00415838177734857	0.00238316616479625	CD36/ABCC1/ABCB1/ABCC4	4
MF	GO:0001972	retinoic acid binding	2/40	20/18496	0.000845361436265412	0.00671316434681357	0.00384731056133175	RARA/RXRA	2
MF	GO:0042626	ATPase-coupled transmembrane transporter activity	3/40	96/18496	0.00116473593522997	0.00898510578605975	0.00514935887154301	ABCC1/ABCB1/ABCC4	3
MF	GO:0005496	steroid binding	3/40	102/18496	0.00138718848073638	0.0104039136055229	0.00596247680316514	AR/CYP3A4/VDR	3
MF	GO:0051393	alpha-actinin binding	2/40	28/18496	0.00166353386392218	0.0121393011691618	0.00695702640104012	PPARG/RARA	2
MF	GO:0033218	amide binding	5/40	405/18496	0.00171970598564912	0.0122189635822437	0.00700268088339114	CD36/FASN/PPARG/RXRA/SLC7A5	5
MF	GO:0031369	translation initiation factor binding	2/40	33/18496	0.00230785343033495	0.0159774468253958	0.00915666543209816	EIF4E/EIF4EBP1	2
MF	GO:0042805	actinin binding	2/40	36/18496	0.00274243583846148	0.018511441909615	0.0106088965329957	PPARG/RARA	2
MF	GO:0044390	ubiquitin-like protein conjugating enzyme binding	2/40	37/18496	0.00289519301765894	0.0190659052382418	0.0109266591423842	PARK7/PPARA	2
MF	GO:0005501	retinoid binding	2/40	38/18496	0.00305187024816659	0.0191629062094181	0.0109822503422396	RARA/RXRA	2
MF	GO:0019840	isoprenoid binding	2/40	38/18496	0.00305187024816659	0.0191629062094181	0.0109822503422396	RARA/RXRA	2
MF	GO:0070851	growth factor receptor binding	3/40	138/18496	0.00328124181624012	0.0201348929632917	0.0115392953824712	FGF1/IL4/IL10	3
MF	GO:0031492	nucleosomal DNA binding	2/40	41/18496	0.0035452544526091	0.0212715267156546	0.0121906995212524	HDAC1/HDAC2	2
MF	GO:0019842	vitamin binding	3/40	150/18496	0.00414647873811941	0.0243380273759183	0.0139481092563742	FASN/VDR/ALB	3
MF	GO:0015103	inorganic anion transmembrane transporter activity	3/40	153/18496	0.00438241239573007	0.0251755605712153	0.0144280990408134	GABRD/ABCC1/ABCC4	3
MF	GO:0001222	transcription corepressor binding	2/40	47/18496	0.00463561162727234	0.0260753154034069	0.01494374800897	HDAC1/HDAC3	2
MF	GO:0042277	peptide binding	4/40	325/18496	0.005196920374405	0.0286360918589663	0.0164113274981211	CD36/PPARG/RXRA/SLC7A5	4
MF	GO:0015399	primary active transmembrane transporter activity	3/40	164/18496	0.00531669347841129	0.028710144783421	0.0164537671858202	ABCC1/ABCB1/ABCC4	3
MF	GO:1901682	sulfur compound transmembrane transporter activity	2/40	58/18496	0.00698311682281203	0.0369694420031225	0.0211871655924328	ABCC1/ABCC4	2
MF	GO:0070888	E-box binding	2/40	59/18496	0.00721831103127664	0.0374796918931672	0.0214795895060256	HDAC1/PPARG	2
MF	GO:0016836	hydro-lyase activity	2/40	61/18496	0.0076993696261156	0.0392232037556832	0.022478795134836	FASN/PARK7	2
MF	GO:0008028	monocarboxylic acid transmembrane transporter activity	2/40	62/18496	0.00794520264244834	0.0397260132122417	0.0227669549403491	CD36/ABCC4	2
MF	GO:0005507	copper ion binding	2/40	63/18496	0.00819455063843967	0.0400139907607636	0.022931994704999	PARK7/ALB	2
MF	GO:0003714	transcription corepressor activity	3/40	194/18496	0.00844114692178987	0.0400139907607636	0.022931994704999	HDAC1/HDAC3/NCOR2	3
MF	GO:0038024	cargo receptor activity	2/40	64/18496	0.00844739804949453	0.0400139907607636	0.022931994704999	CD36/HMMR	2
MF	GO:1990841	promoter-specific chromatin binding	2/40	66/18496	0.00896352909799946	0.0417267733872388	0.0239135894266047	HDAC1/HDAC2	2
MF	GO:0140993	histone modifying activity	3/40	202/18496	0.00942245693946938	0.0431197181975717	0.0247118852828189	HDAC1/HDAC2/HDAC3	3
MF	GO:0031491	nucleosome binding	2/40	71/18496	0.0103140161587824	0.0464130727145207	0.026599304830544	HDAC1/HDAC2	2

## Sheet: Table S4
Table S4. Full list of KEGG enrichment analysis results
category	subcategory	ID	Description	GeneRatio	BgRatio	pvalue	p.adjust	qvalue	geneID	Count
Organismal Systems	Endocrine system	hsa03320	PPAR signaling pathway	5/39	76/9497	1.33763577565646e-05	0.00145049482077685	0.0010353207444622	CD36/PPARG/RXRA/RXRB/PPARA	5
Human Diseases	Cancer: overview	hsa05207	Chemical carcinogenesis - receptor activation	7/39	217/9497	2.43703733493674e-05	0.00145049482077685	0.0010353207444622	AR/CYP3A4/EIF4EBP1/RXRA/RXRB/VDR/PPARA	7
Human Diseases	Cancer: specific types	hsa05226	Gastric cancer	6/39	150/9497	2.98046880981544e-05	0.00145049482077685	0.0010353207444622	ERBB2/FGF1/RARB/RXRA/RXRB/ABCB1	6
Organismal Systems	Endocrine system	hsa04919	Thyroid hormone signaling pathway	5/39	122/9497	0.000130798865992482	0.00443774497097212	0.00316753245945378	HDAC1/HDAC2/HDAC3/RXRA/RXRB	5
Human Diseases	Cancer: overview	hsa05202	Transcriptional misregulation in cancer	6/39	201/9497	0.000151977567499045	0.00443774497097212	0.00316753245945378	HDAC1/HDAC2/PPARG/RARA/RXRA/RXRB	6
Organismal Systems	Endocrine system	hsa04920	Adipocytokine signaling pathway	4/39	70/9497	0.000183246936352256	0.00445900878457157	0.00318270994717077	CD36/RXRA/RXRB/PPARA	4
Human Diseases	Cancer: specific types	hsa05223	Non-small cell lung cancer	4/39	73/9497	0.0002156151315916	0.00449711560176766	0.00320990947782984	ERBB2/RARB/RXRA/RXRB	4
Cellular Processes	Transport and catabolism	hsa04148	Efferocytosis	5/39	157/9497	0.00042362325357372	0.00702932511599609	0.00501732650673116	ALOX5/CD36/PPARG/RXRA/IL10	5
Human Diseases	Cancer: specific types	hsa05216	Thyroid cancer	3/39	37/9497	0.000451721667559197	0.00702932511599609	0.00501732650673116	PPARG/RXRA/RXRB	3
Organismal Systems	Digestive system	hsa04976	Bile secretion	4/39	90/9497	0.000481460624383294	0.00702932511599609	0.00501732650673116	CYP3A4/RXRA/ABCB1/ABCC4	4
Environmental Information Processing	Signal transduction	hsa04151	PI3K-Akt signaling pathway	7/39	362/9497	0.000590805661454822	0.0078416024156731	0.00559710626641411	EIF4E/EIF4EBP1/ERBB2/FGF1/LPAR1/RXRA/IL4	7
Environmental Information Processing	Membrane transport	hsa02010	ABC transporters	3/39	45/9497	0.000806451283315706	0.00981182394700776	0.00700339272353113	ABCC1/ABCB1/ABCC4	3
Organismal Systems	Immune system	hsa04659	Th17 cell differentiation	4/39	109/9497	0.000991259864932347	0.0111326107907787	0.00794613171079372	RARA/RXRA/RXRB/IL4	4
Human Diseases	Infectious disease: parasitic	hsa05144	Malaria	3/39	50/9497	0.0010982406876193	0.0114530814566013	0.00817487429130158	CD36/KLRK1/IL10	3
Environmental Information Processing	Signal transduction	hsa04152	AMPK signaling pathway	4/39	122/9497	0.00150633702869566	0.0146616804126377	0.0104650783046225	CD36/EIF4EBP1/FASN/PPARG	4
Environmental Information Processing	Signal transduction	hsa04330	Notch signaling pathway	3/39	62/9497	0.00204836448303708	0.0186913259077134	0.0133413213039915	HDAC1/HDAC2/NCOR2	3
Human Diseases	Drug resistance: antineoplastic	hsa01521	EGFR tyrosine kinase inhibitor resistance	3/39	80/9497	0.00422913696046015	0.0363208233074813	0.0259247405006535	EIF4E/EIF4EBP1/ERBB2	3
Organismal Systems	Aging	hsa04211	Longevity regulating pathway	3/39	90/9497	0.00587897184395819	0.0476849938454387	0.0340361527808106	EIF4E/EIF4EBP1/PPARG	3
Human Diseases	Cancer: specific types	hsa05222	Small cell lung cancer	3/39	93/9497	0.00643909956980112	0.0485297423674177	0.0346391095484813	RARB/RXRA/RXRB	3
Human Diseases	Drug resistance: antineoplastic	hsa01523	Antifolate resistance	2/39	30/9497	0.00664790991334489	0.0485297423674177	0.0346391095484813	ABCC1/ABCC4	2
NA	NA	hsa04981	Folate transport and metabolism	2/39	31/9497	0.00708805453462498	0.0492788553359642	0.0351738044575375	ABCC1/ABCC4	2
Human Diseases	Immune disease	hsa05310	Asthma	2/39	32/9497	0.00754109289174715	0.0499383003617876	0.035644497013821	IL4/IL10	2
Organismal Systems	Immune system	hsa04640	Hematopoietic cell lineage	3/39	100/9497	0.00786699252274737	0.0499383003617876	0.035644497013821	CD22/CD36/IL4	3
Human Diseases	Cancer: overview	hsa05206	MicroRNAs in cancer	5/39	320/9497	0.00946590138111265	0.0575842334017686	0.0411019402074628	ERBB2/HDAC1/HDAC2/ABCC1/ABCB1	5
Environmental Information Processing	Signal transduction	hsa04066	HIF-1 signaling pathway	3/39	110/9497	0.0102086208726038	0.0596183458960061	0.0425538301636958	EIF4E/EIF4EBP1/ERBB2	3
Human Diseases	Immune disease	hsa05330	Allograft rejection	2/39	39/9497	0.0110644167312003	0.0600474100377234	0.0428600835885697	IL4/IL10	2
Human Diseases	Cardiovascular disease	hsa05417	Lipid and atherosclerosis	4/39	216/9497	0.0114830856155035	0.0600474100377234	0.0428600835885697	CD36/PPARG/RXRA/RXRB	4
Organismal Systems	Endocrine system	hsa04928	Parathyroid hormone synthesis, secretion and action	3/39	115/9497	0.0115159416510702	0.0600474100377234	0.0428600835885697	RXRA/RXRB/VDR	3
Environmental Information Processing	Signal transduction	hsa04071	Sphingolipid signaling pathway	3/39	122/9497	0.0135021600349026	0.0679763918998547	0.0485195587461112	ASAH1/SMPD1/ABCC1	3
Organismal Systems	Immune system	hsa04672	Intestinal immune network for IgA production	2/39	50/9497	0.0177808117491188	0.0865332838457115	0.0617649250232548	IL4/IL10	2
Organismal Systems	Endocrine system	hsa04910	Insulin signaling pathway	3/39	138/9497	0.0187379187194612	0.0882495526787525	0.0629899474779849	EIF4E/EIF4EBP1/FASN	3
Human Diseases	Immune disease	hsa05320	Autoimmune thyroid disease	2/39	54/9497	0.0205585782637091	0.0937985133281726	0.066950633161421	IL4/IL10	2
Metabolism	Lipid metabolism	hsa00600	Sphingolipid metabolism	2/39	55/9497	0.0212796814038518	0.0941464692412839	0.0671989939069006	ASAH1/SMPD1	2
Human Diseases	Endocrine and metabolic disease	hsa04932	Non-alcoholic fatty liver disease	3/39	157/9497	0.0262327586325357	0.108144853737685	0.077190631002385	PPARG/RXRA/PPARA	3
Organismal Systems	Aging	hsa04213	Longevity regulating pathway - multiple species	2/39	62/9497	0.0266155259698367	0.108144853737685	0.077190631002385	HDAC1/HDAC2	2
Environmental Information Processing	Signal transduction	hsa04150	mTOR signaling pathway	3/39	158/9497	0.0266658543462785	0.108144853737685	0.077190631002385	EIF4E/EIF4EBP1/SLC7A5	3
Human Diseases	Immune disease	hsa05321	Inflammatory bowel disease	2/39	66/9497	0.0298829172680061	0.117916376246727	0.0841652577391921	IL4/IL10	2
Human Diseases	Cancer: specific types	hsa05221	Acute myeloid leukemia	2/39	68/9497	0.031573831953427	0.118381498592449	0.0844972484545962	EIF4EBP1/RARA	2
Organismal Systems	Immune system	hsa04664	Fc epsilon RI signaling pathway	2/39	69/9497	0.0324332872856026	0.118381498592449	0.0844972484545962	ALOX5/IL4	2
Human Diseases	Substance dependence	hsa05031	Amphetamine addiction	2/39	69/9497	0.0324332872856026	0.118381498592449	0.0844972484545962	HDAC1/HDAC2	2
Human Diseases	Cancer: overview	hsa05230	Central carbon metabolism in cancer	2/39	71/9497	0.034179761601374	0.121713297409771	0.0868753889226195	ERBB2/SLC7A5	2
Human Diseases	Cancer: specific types	hsa05220	Chronic myeloid leukemia	2/39	77/9497	0.0396335707697977	0.137773841247392	0.0983389349927312	HDAC1/HDAC2	2
Human Diseases	Infectious disease: parasitic	hsa05140	Leishmaniasis	2/39	79/9497	0.041520738932437	0.140977392654321	0.10062553621325	IL4/IL10	2
Human Diseases	Substance dependence	hsa05034	Alcoholism	3/39	191/9497	0.0431083878121501	0.143041468649407	0.102098813239303	HDAC1/HDAC2/HDAC3	3
Genetic Information Processing	Chromosome	hsa03083	Polycomb repressive complex	2/39	83/9497	0.0453949929233717	0.145868753374093	0.104116846316043	HDAC1/HDAC2	2
Organismal Systems	Immune system	hsa04613	Neutrophil extracellular trap formation	3/39	196/9497	0.0459586483233443	0.145868753374093	0.104116846316043	HDAC1/HDAC2/HDAC3	3
Environmental Information Processing	Signal transduction	hsa04012	ErbB signaling pathway	2/39	86/9497	0.0483855907392421	0.15022409932023	0.107225564763538	EIF4EBP1/ERBB2	2

## Sheet: Table S5
Table S5. Analysis results of core gene expression and immune cell infiltration levels in non-small cell lung cancer
spec	env	r	p	pd	rd
CD36	B cells naive	0.0385072057151434	0.708051367083995	not significant	< 0.2
CD36	B cells memory	0.168587401625045	0.0987985297663171	not significant	< 0.2
CD36	Plasma cells	0.588167999158426	0	negative correlation	0.4 - 0.6
CD36	T cells CD8	0.0525637190569354	0.609116416843235	not significant	< 0.2
CD36	T cells CD4 naive	0.0104904455495382	0.918770717922942	not significant	< 0.2
CD36	T cells CD4 memory resting	0.306247107443824	0.00228278751285514	positive correlation	0.2 - 0.4
CD36	T cells CD4 memory activated	0.390988176636571	7.50442671128094e-05	negative correlation	0.2 - 0.4
CD36	T cells follicular helper	0.096003585575886	0.349566139710943	not significant	< 0.2
CD36	T cells regulatory (Tregs)	0.214608568474494	0.0347800241852171	negative correlation	0.2 - 0.4
CD36	T cells gamma delta	0.295133568597905	0.00333855204144124	negative correlation	0.2 - 0.4
CD36	NK cells resting	0.17343761082112	0.0893343540380184	not significant	< 0.2
CD36	NK cells activated	0.206033915460199	0.0429011786348068	positive correlation	0.2 - 0.4
CD36	Monocytes	0.596800461010999	1.10907050637992e-10	positive correlation	0.4 - 0.6
CD36	Macrophages M0	0.18368903442881	0.0716977982471072	not significant	< 0.2
CD36	Macrophages M1	0.329476120345045	0.00104162647576868	negative correlation	0.2 - 0.4
CD36	Macrophages M2	0.31841731537976	0.0015550773087177	positive correlation	0.2 - 0.4
CD36	Dendritic cells resting	0.140735425417492	0.169141249709985	not significant	< 0.2
CD36	Dendritic cells activated	0.0631016537277814	0.53919221833891	not significant	< 0.2
CD36	Mast cells resting	0.206754083693197	0.0421633221159968	positive correlation	0.2 - 0.4
CD36	Mast cells activated	0.208190133960679	0.0407235220327136	positive correlation	0.2 - 0.4
CD36	Eosinophils	0.339310888704125	0.000673963823820425	positive correlation	0.2 - 0.4
CD36	Neutrophils	0.38025094681464	0.000122111903841116	positive correlation	0.2 - 0.4
ABCB1	B cells naive	0.1393159062501	0.1735256341601	not significant	< 0.2
ABCB1	B cells memory	0.16096549158212	0.115241661762793	not significant	< 0.2
ABCB1	Plasma cells	0.359502542892277	0.000298631843206482	negative correlation	0.2 - 0.4
ABCB1	T cells CD8	0.429567258165202	1.12948246067274e-05	positive correlation	0.4 - 0.6
ABCB1	T cells CD4 naive	0.0719163908175287	0.483915188170606	not significant	< 0.2
ABCB1	T cells CD4 memory resting	0.0440963898517	0.668012235406883	not significant	< 0.2
ABCB1	T cells CD4 memory activated	0.0924481912112533	0.367781726682876	not significant	< 0.2
ABCB1	T cells follicular helper	0.00752465793275044	0.941687085274248	not significant	< 0.2
ABCB1	T cells regulatory (Tregs)	0.244408612373386	0.015836972333981	negative correlation	0.2 - 0.4
ABCB1	T cells gamma delta	0.0676942685153628	0.510008438915066	not significant	< 0.2
ABCB1	NK cells resting	0.10927401833584	0.286664697804713	not significant	< 0.2
ABCB1	NK cells activated	0.264873283336032	0.00874445527651287	positive correlation	0.2 - 0.4
ABCB1	Monocytes	0.303808164331977	0.00248451240811934	positive correlation	0.2 - 0.4
ABCB1	Macrophages M0	0.409792789211342	3.06928558417077e-05	negative correlation	0.4 - 0.6
ABCB1	Macrophages M1	0.0781821708462648	0.446544083373368	not significant	< 0.2
ABCB1	Macrophages M2	0.197082715593036	0.0530026733451329	not significant	< 0.2
ABCB1	Dendritic cells resting	0.281300684864459	0.00525175884939931	negative correlation	0.2 - 0.4
ABCB1	Dendritic cells activated	0.13929197567979	0.173600256662516	not significant	< 0.2
ABCB1	Mast cells resting	0.243867292383618	0.0160780076617494	positive correlation	0.2 - 0.4
ABCB1	Mast cells activated	0.0481013955887591	0.639875171866751	not significant	< 0.2
ABCB1	Eosinophils	0.173258089000099	0.089671355583303	not significant	< 0.2
ABCB1	Neutrophils	0.0942488611914578	0.358484673205956	not significant	< 0.2
EIF4EBP1	B cells naive	0.203576396201738	0.0455003800321488	positive correlation	0.2 - 0.4
EIF4EBP1	B cells memory	0.14806886307841	0.147786152117301	not significant	< 0.2
EIF4EBP1	Plasma cells	0.382943611088525	0.000108247332776706	positive correlation	0.2 - 0.4
EIF4EBP1	T cells CD8	0.0472021114081944	0.646150650503669	not significant	< 0.2
EIF4EBP1	T cells CD4 naive	0.031100394190245	0.762342801861632	not significant	< 0.2
EIF4EBP1	T cells CD4 memory resting	0.329884580354677	0.00096771066818609	negative correlation	0.2 - 0.4
EIF4EBP1	T cells CD4 memory activated	0.45361185523391	3.06907259948939e-06	positive correlation	0.4 - 0.6
EIF4EBP1	T cells follicular helper	0.171315265149234	0.0933832417167947	not significant	< 0.2
EIF4EBP1	T cells regulatory (Tregs)	0.101516305686404	0.322459028336644	not significant	< 0.2
EIF4EBP1	T cells gamma delta	0.379644729151925	0.000125452505204744	positive correlation	0.2 - 0.4
EIF4EBP1	NK cells resting	0.0862839311849318	0.400711937593397	not significant	< 0.2
EIF4EBP1	NK cells activated	0.375621999519478	0.000149858504408877	negative correlation	0.2 - 0.4
EIF4EBP1	Monocytes	0.526185999991711	3.10825575731529e-08	negative correlation	0.4 - 0.6
EIF4EBP1	Macrophages M0	0.183939484602304	0.071304922626081	not significant	< 0.2
EIF4EBP1	Macrophages M1	0.207580105921415	0.0413300525703515	positive correlation	0.2 - 0.4
EIF4EBP1	Macrophages M2	0.381405104032095	0.000115978833853968	negative correlation	0.2 - 0.4
EIF4EBP1	Dendritic cells resting	0.00616713011896244	0.952193588087122	not significant	< 0.2
EIF4EBP1	Dendritic cells activated	0.0678086519874465	0.509292114164263	not significant	< 0.2
EIF4EBP1	Mast cells resting	0.408855204236438	3.21331411297543e-05	negative correlation	0.4 - 0.6
EIF4EBP1	Mast cells activated	0.00819488907693546	0.93650344003745	not significant	< 0.2
EIF4EBP1	Eosinophils	0.154326773510401	0.13122314582578	not significant	< 0.2
EIF4EBP1	Neutrophils	0.0501027512425963	0.626000282286829	not significant	< 0.2

## Sheet: Table S6
Table S6. Detailed information on genetic instruments (IVs) used for MR analysis
exposure	outcome	SNP	effect_allele.exposure	other_allele.exposure	effect_allele.outcome	other_allele.outcome	beta.exposure	beta.outcome	eaf.exposure	eaf.outcome	remove	palindromic	ambiguous	id.outcome	pval.outcome	se.outcome	samplesize.outcome	outcome	mr_keep.outcome	pval_origin.outcome	pval.exposure	se.exposure	mr_keep.exposure	pval_origin.exposure	id.exposure	samplesize.exposure	action	SNP_index	mr_keep	R2	F_statistic
EIF4EBP1(Chromosome 8, NC_000008.11 38030534..38060365)	LUSC (ID Finngen_R12_C3_NSCLC_ADENO_EXALLC)	rs28565141	T	C	T	C	-0.0551349	-0.0790712	0.215104029496971	NA	FALSE	FALSE	FALSE	PRELsc	0.0238996	0.0350068	380968	outcome	TRUE	reported	8.7857e-08	0.0103053915939773	TRUE	reported	L5U1Gc	31864	3	1	TRUE	0.000897498143933365	28.6217738509121

## Sheet: Table S7
Table S7. Grid box parameters used for AutoDock Vina simulations
Parameter	Value	Unit	Description
Receptor	EIF4EBP1	-	Target protein structure
Ligand	PFOS	-	Small molecule structure
Center_X	21.334	Å	X-coordinate of the grid center
Center_Y	18.272	Å	Y-coordinate of the grid center
Center_Z	6.404	Å	Z-coordinate of the grid center
Size_X	40	Å	Dimension of grid box along X-axis
Size_Y	40	Å	Dimension of grid box along Y-axis
Size_Z	40	Å	Dimension of grid box along Z-axis
Exhaustiveness	8	-	Search exhaustiveness (Default)
Num_modes	20	-	Maximum number of binding modes

## Sheet: Table S8
Table S8. Detailed binding affinity and RMSD values for the top 10 docking modes
Mode	Affinity (kcal/mol)	RMSD l.b. (Å)	RMSD u.b. (Å)
1	-7.2	0	0
2	-7	4.086	9.676
3	-7	2.718	3.516
4	-6.8	1.857	2.658
5	-6.8	2.698	8.281
6	-6.7	4.271	9.449
7	-6.7	3.258	5.693
8	-6.6	4.244	8.083
9	-6.4	4.69	9.875
10	-6.3	1.393	2.083
